# Supplementary material for: Epistemic spillovers: Learning others’ political views reduces the ability to assess and use their expertise in nonpolitical domains
Source: Cognition. 2019 Jul;188:74–84. doi: 10.1016/j.cognition.2018.10.003 (PMC6522687; doi:10.1016/j.cognition.2018.10.003)
Supplement: Supplementary data 2 [file mmc2.zip]

Archive with 11 entries (11 files):
- description.txt
- Exp1/ChoiceStage_Experiment1.xlsx
- Exp1/Debrief_Experiment1.xlsx
- Exp1/Demographics_Experiment1.xlsx
- Exp1/Learning_stage_variables_Experiment1.xlsx
- Exp1/Post-task_source_ratings_Experiment1.xlsx
- Exp2/ChoiceStage_Experiment2.xlsx
- Exp2/Debrief_Experiment2.xlsx
- Exp2/Demographics_Experiment2.xlsx
- Exp2/Learning_stage_variables_Experiment2.xlsx
- Exp2/Post-task_source_ratings_Experiment2.xlsx
