# Supplementary material for: Epistemic spillovers: Learning others’ political views reduces the ability to assess and use their expertise in nonpolitical domains
Source: Cognition. 2019 Jul;188:74–84. doi: 10.1016/j.cognition.2018.10.003 (PMC6522687; doi:10.1016/j.cognition.2018.10.003)
Supplement: Supplementary data 2 [file mmc2.zip › Exp1/ChoiceStage_Experiment1.xlsx]

## Sheet: Full Dataset
Participant ID	Initial answer	Initial answer RT	Confidence rating	Source chosen	Source choice reaction time	Source's answer	Updated answer	Updated answer reaction time	Updated confidence rating	Change answer	Change of mind score	Trial type
1	2	1.741	91	4	0.664	1	2	0.554	80	0	-11	5
1	2	0.951	50	3	0.322	1	2	0.239	100	0	50	6
1	2	1.635	50	3	0.456	0	1	2.648	100	1	150	4
1	2	1.2	62	3	0.774	1	2	1.168	100	0	38	6
1	1	0.886	81	3	1.745	0	2	2.279	100	1	181	6
1	2	1.282	79	1	0.448	1	2	2.66	100	0	21	3
1	2	0.94	71	4	3.152	0	2	1.776	61	0	10	5
1	1	2.013	90	3	0.26	1	2	0.174	0	1	-90	4
1	2	1.718	71	1	0.325	0	1	0.625	100	1	171	1
1	1	1.406	80	1	0.122	1	1	0.276	100	0	20	3
1	1	1.474	92	3	0.215	0	2	1.274	50	1	142	4
1	2	0.998	100	1	0.33	0	1	1.973	81	1	181	3
1	2	1.489	50	1	1.189	1	2	1.32	100	0	50	2
1	1	1.375	62	3	0.621	0	2	2.317	100	1	162	6
1	1	2.698	100	4	2.208	1	1	1.855	100	0	0	5
1	2	3.913	100	4	3.347	0	1	3.425	100	1	200	5
1	2	1.346	60	3	0.162	1	2	0.557	90	0	30	2
1	1	1.071	92	3	0.469	0	2	2.037	100	1	192	4
1	2	1.076	100	4	0.723	1	2	1.836	100	0	0	5
1	2	1.193	50	3	1.507	1	2	3.028	50	0	0	6
1	1	1.53	91	3	0.614	1	1	0.06	100	0	9	4
1	1	1.267	70	1	0.73	1	1	0.001	100	0	30	1
1	1	1.632	80	3	0.495	1	1	0.188	100	0	20	4
1	1	1.017	82	1	0.532	0	2	1.183	70	1	152	1
1	2	0.814	100	1	0.511	1	2	0.278	100	0	0	2
1	2	2.932	72	3	0.178	1	2	0.511	100	0	28	4
1	1	1.18	50	3	0.409	1	1	0.05	100	0	50	6
1	2	2.644	50	4	0.569	1	2	0.117	71	0	21	5
1	2	2.01	40	1	0.302	0	1	0.387	100	1	140	3
1	2	1.066	70	4	1.557	1	2	1.393	62	0	-8	5
1	1	0.876	50	3	0.302	0	2	0.971	71	1	121	2
1	1	1.069	50	3	0.25	0	2	0.471	71	1	121	6
1	1	0.833	50	3	0.122	1	1	0.123	83	0	33	6
1	1	1.164	50	4	0.512	1	1	0.313	60	0	10	5
1	2	3.285	50	3	0.531	0	1	0.399	100	1	150	2
1	2	1.126	50	1	0.44	1	2	0.001	100	0	50	3
1	1	0.892	81	1	0.342	1	1	0.46	100	0	19	1
1	1	0.892	50	4	0.315	1	2	6.813	28	1	-78	5
1	1	1.314	100	3	0.292	1	1	0.894	100	0	0	6
1	1	1.516	100	3	0.227	0	1	1.29	100	0	0	6
1	1	0.895	39	1	0.271	0	2	0.227	72	1	111	3
1	1	4.374	50	3	0.269	1	1	0.001	100	0	50	4
1	2	2.533	50	1	0.385	1	2	0.001	100	0	50	1
1	1	0.764	71	3	0.092	1	1	0.192	100	0	29	6
1	1	1.274	50	1	0.19	1	1	0.001	100	0	50	3
1	1	9.965	100	1	0.505	1	1	1.182	100	0	0	1
1	1	0.799	71	3	0.305	0	2	0.529	50	1	121	6
1	2	1.348	50	4	0.878	0	2	1.577	62	0	-12	5
1	1	0.948	50	2	0.4	0	2	3.069	50	1	100	5
1	2	2.263	50	1	0.626	1	2	0.001	100	0	50	2
1	2	1.198	61	3	0.111	0	1	0.014	61	1	122	4
1	1	0.604	40	3	0.153	0	2	0.001	72	1	112	4
1	2	2.085	30	1	0.288	0	1	0.001	81	1	111	1
1	1	1.225	39	3	0.258	1	1	0.464	82	0	43	2
1	2	1.692	82	1	0.301	1	2	0.001	100	0	18	1
1	1	1.171	82	3	0.326	1	1	0.716	100	0	18	4
1	1	1.726	100	1	0.988	0	2	0.49	50	1	150	2
1	2	0.388	72	3	0.156	0	1	0.413	50	1	122	6
1	1	2.404	50	2	0.504	0	2	1.112	50	1	100	5
1	2	1.043	40	1	0.76	0	1	0.213	80	1	120	2
1	2	0.895	50	1	0.307	1	2	0.227	100	0	50	3
1	1	4.374	50	3	0.203	0	2	0.001	50	1	100	4
1	1	0.626	71	4	0.655	0	1	0	70	0	1	5
1	1	0.738	40	3	0.395	1	1	0.25	81	0	41	4
1	2	1.132	60	3	0.423	1	2	0.312	100	0	40	4
1	1	0.897	82	1	0.92	1	1	0.756	100	0	18	2
1	2	2.904	19	1	1.46	1	2	0.115	100	0	81	3
1	2	2.645	29	3	0.266	0	1	0.002	100	1	129	4
1	2	0.809	29	3	0.423	0	1	0	100	1	129	6
1	2	4.011	50	4	0.668	0	2	0.562	61	0	-11	5
1	2	0.866	29	1	0.333	1	2	0.072	100	0	71	1
1	2	0.834	50	3	0.232	0	1	0.688	70	1	120	4
1	1	1.43	61	1	0.213	0	2	0.001	61	1	122	3
1	1	0.956	50	1	3.378	1	1	0.668	100	0	50	3
1	1	0.836	72	1	0.261	0	2	0.001	50	1	122	1
1	1	3.092	60	4	0.3	1	1	0.018	69	0	9	5
1	1	0.854	92	1	0.67	0	2	0.354	50	1	142	2
1	2	1.226	50	1	0.333	1	2	0.349	82	0	32	1
1	2	3.324	50	1	0.105	1	2	0.145	100	0	50	2
1	2	0.766	82	1	0.876	0	1	0.129	50	1	132	2
1	2	3.707	30	1	0.124	0	1	0.088	81	1	111	3
1	2	1.715	50	1	0.433	1	2	0.001	100	0	50	3
1	2	1.062	39	3	0.311	1	2	0.2	72	0	33	2
1	1	1.177	50	1	0.641	0	2	0	82	1	132	2
1	1	1.116	100	1	0.286	1	1	0.199	100	0	0	3
1	1	0.846	40	3	0.438	1	1	0.127	70	0	30	4
1	1	3.556	50	3	0.158	0	2	0.233	50	1	100	6
1	1	0.431	50	4	0.546	0	1	0.069	50	0	0	5
1	2	1.322	50	3	0.3	1	2	0.001	50	0	0	2
1	1	1.324	82	4	0.531	1	1	0.308	80	0	-2	5
1	2	1.058	39	1	0.428	0	1	0	81	1	120	1
1	1	1.014	60	1	0.181	0	2	0	70	1	130	1
1	1	0.887	82	1	0.171	1	1	0.964	100	0	18	1
1	1	1.788	100	1	0.353	0	2	0.195	50	1	150	1
1	2	1.326	20	1	0.594	1	2	0.304	83	0	63	2
1	2	1.783	40	1	0.737	0	1	0.001	71	1	111	2
1	2	0.85	40	1	0.425	1	2	0.001	81	0	41	1
1	1	0.617	61	1	0.328	1	1	0.35	100	0	39	3
1	2	0.937	50	1	0.649	1	2	0.149	72	0	22	1
1	1	0.723	83	1	0.333	1	1	0.001	100	0	17	1
1	1	0.593	82	3	0.779	1	1	0	100	0	18	4
1	2	1.032	50	4	0.514	1	2	0.02	61	0	11	5
1	1	1.405	50	3	0.345	1	1	0.213	80	0	30	6
1	1	1.294	50	3	1.112	1	1	0	70	0	20	4
1	2	0.725	50	3	0.283	0	1	0	61	1	111	6
1	1	0.779	30	1	0.339	1	1	0	70	0	40	3
1	2	0.92	50	1	0.29	0	1	0.001	50	1	100	3
1	1	1.301	50	1	0.477	1	1	0.001	100	0	50	2
1	1	0.895	71	1	0.181	1	1	0	100	0	29	3
1	1	0.606	100	1	0.17	1	1	0	100	0	0	3
1	1	0.998	61	1	0.2	0	2	2.364	61	1	122	1
1	1	0.677	82	3	0.36	1	1	0	100	0	18	6
1	2	0.499	18	1	0.229	1	2	0.213	100	0	82	1
1	2	1.767	40	1	0.344	1	2	0.086	70	0	30	3
1	1	0.807	70	4	0.661	0	1	0.916	60	0	10	5
1	2	0.792	38	1	0.678	1	2	0.255	91	0	53	2
1	1	0.637	60	3	0.4	0	2	0.536	50	1	110	4
1	1	0.746	50	4	0.538	0	1	0.528	50	0	0	5
1	1	2.47	70	3	0.269	1	1	0.114	100	0	30	6
1	1	1.187	50	3	0.132	1	1	0.263	62	0	12	6
2	2	1.553	30	4	2.673	1	2	0.593	49	0	19	5
2	2	2.759	70	4	3.058	1	2	1.188	80	0	10	6
2	1	1.243	49	3	1.274	1	1	0.483	75	0	26	4
2	1	1.187	32	4	2.521	0	1	0.867	39	0	-7	6
2	2	2.452	60	4	1.209	1	2	0.276	80	0	20	6
2	2	1.384	50	1	0.763	1	2	0.32	71	0	21	3
2	2	2.307	70	4	1.202	0	1	1.335	50	1	120	5
2	2	1.372	80	3	0.84	0	2	1.126	65	0	15	4
2	1	1.118	40	1	0.9	1	1	0.65	90	0	50	1
2	1	2.462	50	1	0.892	1	1	1.139	90	0	40	3
2	2	1.423	60	3	3.085	1	2	3.068	80	0	20	4
2	2	3.224	70	1	0.958	0	1	1.66	80	1	150	3
2	2	1.52	7	1	0.574	1	2	0.431	54	0	47	2
2	2	2.084	25	4	3.385	1	2	0.631	55	0	30	6
2	2	2.025	39	4	3.43	0	1	1.307	65	1	104	5
2	1	2.182	28	4	0.819	1	1	0.584	80	0	52	5
2	2	2.594	8	1	0.901	1	2	1.542	71	0	63	2
2	1	2.878	60	3	1.123	0	1	3.103	50	0	10	4
2	2	0.98	50	4	2.487	1	2	0.614	75	0	25	5
2	2	3.29	18	4	1.343	1	2	0.512	80	0	62	6
2	2	2.257	20	3	1.414	0	1	0.588	50	1	70	4
2	2	10.26	18	1	1.161	0	1	0.503	65	1	83	1
2	1	1.082	60	3	1.335	1	1	1.169	80	0	20	4
2	2	1.223	60	1	1.22	1	2	0.406	90	0	30	1
2	2	1.657	20	1	0.966	1	2	0.502	59	0	39	2
2	1	7.655	70	3	1.296	0	1	0.347	65	0	5	4
2	1	1.445	30	4	1.099	1	1	0.546	70	0	40	6
2	1	2.388	28	4	1.329	0	2	0.385	50	1	78	5
2	1	1.534	8	1	0.963	1	1	0.404	80	0	72	3
2	1	4.08	20	4	0.873	0	2	0.753	50	1	70	5
2	1	1.27	71	1	0.599	0	2	0.603	65	1	136	2
2	2	5.091	80	4	1.984	1	2	1.996	95	0	15	6
2	1	1.086	70	4	0.884	1	1	1.249	80	0	10	6
2	2	1.134	10	4	1.097	0	1	1.329	50	1	60	5
2	2	3.324	70	1	3.546	0	1	0.173	65	1	135	2
2	1	0.872	25	1	0.889	0	2	0.69	55	1	80	3
2	2	4.928	34	1	0.924	0	1	0.285	70	1	104	1
2	1	2.833	30	4	2.193	1	1	2.674	50	0	20	5
2	2	0.907	29	4	1.049	0	1	0.185	50	1	79	6
2	2	1.571	40	4	1.803	1	2	0.719	80	0	40	6
2	2	2.705	20	1	1.19	1	2	0.455	60	0	40	3
2	2	1.89	30	3	1.092	0	1	0.405	30	1	60	4
2	2	2.518	30	1	1.621	1	2	3.112	50	0	20	1
2	1	1.383	30	4	2.648	1	1	0.258	40	0	10	6
2	1	1.208	50	1	0.745	1	1	0.252	90	0	40	3
2	1	4.545	20	1	1.046	1	1	0.427	80	0	60	1
2	2	3.859	30	4	1.122	1	2	0.131	60	0	30	6
2	1	8.713	20	4	1.704	1	1	0.011	50	0	30	5
2	2	2.598	70	4	1.576	1	2	0.195	80	0	10	5
2	2	1.136	30	1	1.104	1	2	0.447	70	0	40	2
2	2	1.955	20	3	1.791	0	1	5.326	30	1	50	4
2	2	6.118	60	3	3.922	1	2	0.241	75	0	15	4
2	2	2.961	40	1	1.111	0	1	0.179	50	1	90	1
2	2	1.263	10	1	0.872	0	1	0.21	50	1	60	2
2	2	2.436	20	1	1.486	1	2	0.244	70	0	50	1
2	2	1.734	30	3	1.855	0	2	4.599	50	0	-20	4
2	2	1.771	20	1	1.235	1	2	0.092	60	0	40	2
2	1	4.311	30	4	1.078	1	1	1.097	70	0	40	6
2	1	1.75	80	4	0.943	0	1	0.591	50	0	30	5
2	2	3.064	28	1	1.312	0	1	2.542	60	1	88	2
2	2	2.705	10	1	0.627	1	2	0.455	80	0	70	3
2	1	1.89	30	3	1.041	0	2	0.405	30	1	60	4
2	1	1.171	70	4	1.333	0	1	1.164	50	0	20	5
2	2	1.22	20	3	1.35	0	1	1.125	40	1	60	4
2	2	2.153	70	3	1.191	1	2	0.94	85	0	15	4
2	2	1.202	50	1	0.566	0	1	0.458	50	1	100	2
2	1	3.286	30	1	1.518	0	2	0.247	40	1	70	3
2	2	4.151	65	3	3.581	0	2	0.567	50	0	15	4
2	1	4.819	30	4	1.423	1	1	0.363	70	0	40	6
2	2	2.559	32	4	0.812	0	1	1.116	39	1	71	5
2	1	4.266	50	1	0.489	0	2	0.418	50	1	100	1
2	2	4.619	20	3	1.181	0	1	4.989	20	1	40	4
2	2	1.237	65	1	0.647	1	2	2.2	95	0	30	3
2	2	4.203	50	1	1.766	0	1	0.674	50	1	100	3
2	1	2.787	25	1	0.938	0	2	1.544	70	1	95	1
2	2	1.386	50	4	1.007	0	2	0.826	50	0	0	5
2	1	8.774	20	1	0.867	0	2	1.438	50	1	70	2
2	2	4.33	70	1	0.633	1	2	0.561	100	0	30	1
2	1	2.978	20	1	1.41	0	2	0.719	30	1	50	2
2	1	2.171	60	1	1.135	1	1	0.392	95	0	35	2
2	1	4.308	60	1	0.615	1	1	0.063	85	0	25	3
2	1	6.84	50	1	0.664	0	2	0.042	50	1	100	3
2	1	0.999	30	1	0.992	0	2	0.001	40	1	70	2
2	2	2.733	10	1	2.62	1	2	0.978	40	0	30	2
2	2	2.014	70	1	0.93	0	1	0.994	50	1	120	3
2	2	3.831	40	3	2.009	0	1	0.336	40	1	80	4
2	2	3.131	30	4	1.281	1	2	0.233	70	0	40	6
2	1	1.83	70	4	1.742	0	1	0.157	50	0	20	5
2	2	1.478	60	1	0.403	1	2	3.684	70	0	10	2
2	2	19.617	20	4	1.575	0	1	0.041	50	1	70	5
2	2	1.52	50	1	0.153	0	1	0	50	1	100	1
2	1	1.872	30	1	3.414	0	2	0.381	50	1	80	1
2	2	2.132	10	1	0.639	0	1	2.189	30	1	40	1
2	1	2.444	20	1	0.67	0	2	0.394	30	1	50	1
2	1	2.103	50	1	1.593	0	2	1.938	50	1	100	2
2	2	0.796	70	1	0.456	0	2	1.034	50	0	20	2
2	1	7.246	50	1	1.66	0	2	2.451	50	1	100	1
2	1	1.262	70	1	1.75	1	1	0.083	70	0	0	3
2	2	0.943	60	1	0.18	1	2	0.001	80	0	20	1
2	1	0.885	50	1	0.847	1	1	0.293	90	0	40	1
2	1	4.606	50	3	1.539	1	1	0.536	70	0	20	4
2	2	2.033	8	4	0.716	1	2	0.014	30	0	22	5
2	1	2.003	20	4	2.569	1	1	1.758	40	0	20	6
2	2	1.237	65	3	1.238	0	2	1.768	60	0	5	4
2	2	3.283	50	4	1.278	0	1	0.337	50	1	100	6
2	1	1.623	20	1	0.719	1	1	0.362	70	0	50	3
2	2	4.963	70	1	1.303	0	2	0.271	50	0	20	3
2	1	4.86	30	1	0.829	1	1	0.526	80	0	50	2
2	1	1.283	50	1	0.927	1	1	0	80	0	30	3
2	1	0.96	40	1	2.301	1	1	0.38	70	0	30	3
2	2	1.414	70	1	3.448	1	2	0.446	95	0	25	1
2	2	8.996	20	4	2.42	0	2	0.311	30	0	-10	6
2	2	2.702	25	1	0.68	1	2	0.502	50	0	25	1
2	2	2.752	50	1	0.557	1	2	0.202	90	0	40	3
2	2	18.364	50	4	0.77	1	2	0.001	50	0	0	5
2	1	6.737	30	1	0.922	0	2	0.059	30	1	60	2
2	2	2.781	50	3	1.168	1	2	0.682	65	0	15	4
2	2	1.707	50	4	0.877	1	2	0.282	80	0	30	5
2	2	1.615	40	4	1.477	0	1	1.909	40	1	80	6
2	1	2.517	30	4	1.182	1	1	1.004	50	0	20	6
3	2	0.574	50	2	0.444	1	2	0.193	50	0	0	5
3	2	0.917	81	4	0.911	1	2	0.522	81	0	0	6
3	1	1.17	80	2	0.866	1	1	1.556	100	0	20	4
3	1	9.859	50	3	2.356	0	2	1.554	50	1	100	6
3	2	1.342	50	4	0.69	1	2	2.139	50	0	0	6
3	2	2.39	50	4	1.894	1	2	0.453	50	0	0	3
3	1	0.953	100	2	0.283	1	1	0.449	100	0	0	5
3	1	1.621	80	2	5.488	1	1	0.965	100	0	20	4
3	1	1.493	50	2	0.388	1	1	0.47	80	0	30	1
3	1	2.099	50	4	0.729	1	1	0.411	50	0	0	3
3	1	2.098	50	2	0.262	0	2	0.573	50	1	100	4
3	2	1.189	90	1	6.723	0	2	0.966	50	0	40	3
3	2	1.168	80	1	1.082	1	2	0.508	80	0	0	2
3	2	3.063	50	4	0.689	1	2	0.267	50	0	0	6
3	2	2.956	70	2	11.798	0	1	5.362	50	1	120	5
3	1	0.805	50	2	0.544	1	1	0.032	82	0	32	5
3	2	7.638	50	1	1.83	1	2	2.697	50	0	0	2
3	2	1.69	50	2	0.284	1	2	0.506	50	0	0	4
3	2	1.74	50	2	0.311	1	2	0.383	92	0	42	5
3	2	1.125	50	3	3.17	1	2	1.064	50	0	0	6
3	2	2.507	50	2	0.223	0	1	0.247	50	1	100	4
3	1	1.213	50	2	0.468	1	1	0.304	50	0	0	1
3	2	0.692	50	2	0.233	0	1	0.19	50	1	100	4
3	2	0.631	50	2	0.312	1	2	0.74	50	0	0	1
3	1	2.636	50	3	1.075	0	2	0.263	50	1	100	2
3	2	1.018	50	2	0.35	1	2	0.765	91	0	41	4
3	1	0.9	50	4	0.451	1	1	0.301	50	0	0	6
3	1	0.975	50	2	0.376	0	2	0.321	50	1	100	5
3	1	1.083	50	4	0.583	1	1	0.212	50	0	0	3
3	1	3.318	50	2	0.333	0	2	0.283	50	1	100	5
3	2	2.505	50	3	0.604	1	2	0.249	50	0	0	2
3	1	6.068	50	4	0.743	0	1	1.559	50	0	0	6
3	1	1.268	50	4	0.463	1	1	0.022	50	0	0	6
3	2	0.6	50	2	0.327	0	1	0.545	50	1	100	5
3	1	1.118	50	3	0.77	1	1	0.478	50	0	0	2
3	2	0.57	50	4	0.404	1	2	0.26	50	0	0	3
3	2	2.097	50	2	0.476	0	1	0.177	92	1	142	1
3	2	1.048	50	2	0.272	0	1	0.245	50	1	100	5
3	1	1.145	50	4	0.51	1	1	0.614	50	0	0	6
3	2	1.265	48	4	0.446	1	2	0.259	50	0	2	6
3	1	0.889	50	4	0.46	0	2	1.692	50	1	100	3
3	1	2.182	61	2	0.246	1	1	0.153	82	0	21	4
3	1	0.804	50	2	0.308	0	2	0.228	50	1	100	1
3	1	0.786	50	4	0.373	1	1	0	50	0	0	6
3	2	0.705	50	1	0.638	0	2	0.196	50	0	0	3
3	1	1.378	50	2	0.412	1	1	0.021	66	0	16	1
3	1	0.782	50	4	1.303	0	1	0.37	50	0	0	6
3	2	14.099	50	2	0.421	0	1	0.243	50	1	100	5
3	1	0.723	50	2	0.322	0	2	0.252	50	1	100	5
3	1	0.821	50	3	0.787	0	2	0.322	0	1	50	2
3	1	1.435	50	2	0.271	1	1	0.318	76	0	26	4
3	1	0.96	93	2	0.224	0	1	2.879	93	0	0	4
3	2	32.631	50	2	0.419	0	1	2.427	50	1	100	1
3	1	0.68	50	3	0.762	1	1	0.068	71	0	21	2
3	1	1.173	50	2	0.842	0	2	0.138	50	1	100	1
3	1	1.11	50	2	0.299	1	1	0.278	71	0	21	4
3	2	1.139	50	3	1.38	1	2	0.322	50	0	0	2
3	2	1.438	61	4	0.449	0	2	2.176	50	0	11	6
3	1	31.109	50	2	0.828	0	2	0.303	61	1	111	5
3	1	1.176	50	3	2.548	1	1	0.311	50	0	0	2
3	2	0.889	50	4	0.854	1	2	1.692	71	0	21	3
3	1	2.182	71	2	0.393	0	2	0.153	30	1	101	4
3	2	0.632	50	2	0.337	1	2	0.362	50	0	0	5
3	2	1.003	91	2	0.154	0	2	0.302	92	0	-1	4
3	2	0.783	50	2	0.271	1	2	0.032	50	0	0	4
3	1	1.312	50	3	0.883	1	1	0.195	50	0	0	2
3	1	1.27	50	4	0.327	0	2	0.152	50	1	100	3
3	2	23.802	50	2	0.388	0	1	0.22	50	1	100	4
3	1	0.844	61	4	0.659	1	1	0.185	60	0	-1	6
3	1	12.687	50	2	0.367	1	1	0.366	50	0	0	5
3	1	0.989	50	2	0.31	0	2	0.157	61	1	111	1
3	2	1.114	72	2	0.342	0	1	0.019	59	1	131	4
3	2	1.451	50	4	0.386	1	2	0.293	50	0	0	3
3	2	1.003	79	4	0.644	0	2	0.139	82	0	-3	3
3	1	17.173	50	2	0.353	0	2	0.429	50	1	100	1
3	2	1.711	50	2	0.389	0	1	0.104	50	1	100	5
3	2	0.45	50	3	0.696	1	2	0.426	72	0	22	2
3	1	1.198	50	2	0.394	0	2	0.159	50	1	100	1
3	2	0.724	50	3	0.916	1	2	0.048	50	0	0	2
3	1	0.975	50	3	0.797	1	1	0.151	50	0	0	2
3	1	0.895	50	4	0.457	1	1	0.617	70	0	20	3
3	1	31.447	50	4	0.574	0	2	1.863	50	1	100	3
3	1	0.828	50	3	0.924	0	2	0.067	50	1	100	2
3	1	1.217	52	3	1.284	0	2	0.066	50	1	102	2
3	2	1.18	50	4	0.369	0	1	0.179	50	1	100	3
3	1	1.104	72	2	0.35	1	1	0.114	82	0	10	4
3	2	0.964	50	4	0.561	1	2	0.492	50	0	0	6
3	2	3.653	50	2	0.518	1	2	0	50	0	0	5
3	2	1.323	50	3	0.746	1	2	0.022	50	0	0	2
3	2	1.021	50	2	0.374	0	1	0.154	50	1	100	5
3	2	2.601	50	2	0.308	0	1	0	50	1	100	1
3	2	0.686	50	2	0.3	1	2	0.391	50	0	0	1
3	2	0.822	50	2	0.291	0	2	0.123	50	0	0	1
3	1	1.039	50	2	0.299	0	2	0.146	50	1	100	1
3	2	0.71	100	3	0.619	1	2	0.217	100	0	0	2
3	2	0.729	50	3	0.689	0	1	0.779	50	1	100	2
3	2	1.456	50	2	0.234	1	2	0.24	50	0	0	1
3	2	0.551	82	4	0.843	0	2	0.208	50	0	32	3
3	1	17.752	71	2	0.214	0	2	2.203	67	1	138	1
3	2	1.43	50	2	0.687	0	1	0.849	80	1	130	1
3	1	0.921	50	2	0.386	1	1	0.4	50	0	0	4
3	2	0.672	60	2	0.383	1	2	0.053	68	0	8	5
3	1	0.965	61	3	1.106	1	1	0.222	75	0	14	6
3	1	2.765	50	2	0.405	1	1	0.121	50	0	0	4
3	1	1.39	71	4	0.374	1	1	0.052	72	0	1	6
3	1	0.996	50	4	0.297	1	1	0.191	50	0	0	3
3	2	0.726	92	4	0.965	0	2	0.195	82	0	10	3
3	2	1.36	72	3	0.464	0	2	0.817	67	0	5	2
3	1	0.595	50	4	0.328	1	1	0.04	50	0	0	3
3	1	2.414	50	4	0.438	1	1	0.28	50	0	0	3
3	2	0.82	81	2	0.328	1	2	0.047	86	0	5	1
3	1	0.888	70	4	0.365	1	1	0.144	71	0	1	6
3	2	0.677	50	2	0.312	1	2	0.094	50	0	0	1
3	2	0.686	50	4	0.367	1	2	0.047	50	0	0	3
3	2	1.182	50	2	0.316	1	2	0.125	50	0	0	5
3	2	0.681	50	3	3.635	1	2	0.356	73	0	23	2
3	2	0.718	71	2	0.433	1	2	0.145	50	0	-21	4
3	2	35.061	50	2	0.488	1	2	0.037	82	0	32	5
3	2	0.65	100	4	0.464	0	2	0.554	100	0	0	6
3	1	1.234	61	4	3.049	1	1	0.442	71	0	10	6
4	2	0.97	61	2	1.714	1	2	0.66	63	0	2	5
4	2	0.855	71	3	1.486	1	2	0.679	70	0	-1	6
4	2	0.943	55	3	0.648	0	2	1.098	65	0	-10	4
4	2	12.976	16	3	0.944	1	2	1.456	28	0	12	6
4	1	0.943	7	3	6.356	0	1	6.946	25	0	-18	6
4	2	0.812	26	4	3.106	1	2	3.407	42	0	16	3
4	2	1.218	0	4	3.461	0	1	0.439	20	1	20	5
4	1	3.11	15	2	4.685	1	1	2.508	40	0	25	4
4	1	1.14	38	2	1.953	1	1	0.802	54	0	16	1
4	2	1.32	35	4	2.242	0	1	2.446	55	1	90	3
4	1	3.732	60	3	7.053	0	2	2.581	64	1	124	4
4	2	1.255	40	4	0.546	0	1	3.865	59	1	99	3
4	2	2.376	33	3	2.643	1	2	2.7	57	0	24	2
4	1	1.57	33	3	3.565	0	2	1.178	57	1	90	6
4	1	2.818	61	2	5.31	1	1	5.893	52	0	-9	5
4	2	1.096	21	2	1.197	0	1	0.046	43	1	64	5
4	2	1.115	79	3	0.925	1	2	1.987	76	0	-3	2
4	1	0	76	2	1.436	0	1	0.873	67	0	9	4
4	2	0.368	57	2	4.776	1	2	0.541	69	0	12	5
4	1	3.705	30	3	0.411	0	2	0.692	43	1	73	6
4	1	1.714	11	2	0.904	1	1	2.193	25	0	14	4
4	2	2.594	0	2	0.872	0	1	1.094	32	1	32	1
4	2	1.62	9	3	1.238	0	1	0.383	39	1	48	4
4	2	0.978	30	2	0.639	1	2	1.378	32	0	2	1
4	1	2.817	32	3	1.503	0	2	1.404	34	1	66	2
4	2	0.727	0	2	0.843	1	2	0.363	25	0	25	4
4	2	1.765	8	3	0.807	0	1	3.078	58	1	66	6
4	1	1.244	16	2	0.346	0	2	1.94	37	1	53	5
4	2	1.083	11	4	0.806	0	2	1.342	34	0	-23	3
4	2	1.268	28	2	1.385	1	2	0.92	28	0	0	5
4	1	1.325	14	3	0.463	0	2	1.801	31	1	45	2
4	2	1.509	0	3	1.067	1	2	0.718	19	0	19	6
4	1	2.437	17	3	0.867	1	1	1.775	32	0	15	6
4	2	0.797	12	2	0.642	0	1	0.406	66	1	78	5
4	2	1.265	0	3	0.764	0	1	1.841	23	1	23	2
4	2	8.808	71	4	0.738	1	2	0.231	75	0	4	3
4	2	0.667	0	2	0.632	0	1	1.62	34	1	34	1
4	2	1.562	12	2	0.969	0	1	0.563	26	1	38	5
4	2	1.249	0	4	0.889	0	2	0.545	3	0	-3	6
4	2	1.561	0	3	0.706	1	2	0.348	23	0	23	6
4	2	0.51	0	4	1.382	1	2	0.898	17	0	17	3
4	2	1.423	0	2	0.64	0	1	0.084	21	1	21	4
4	2	0.622	0	2	0.42	1	2	0.14	22	0	22	1
4	2	0.569	0	3	1.069	0	1	0.272	29	1	29	6
4	2	0.801	62	4	0.419	0	2	1.621	39	0	23	3
4	1	2.14	0	2	0.746	1	1	0.002	28	0	28	1
4	2	1.035	0	4	0.743	1	2	0.76	0	0	0	6
4	2	0.892	0	2	0.551	0	2	2.449	24	0	-24	5
4	2	1.018	0	2	0.562	1	2	1.522	24	0	24	5
4	2	1.139	0	3	2.308	1	2	2.059	22	0	22	2
4	2	0.359	0	2	2.795	0	1	0.111	19	1	19	4
4	2	2.043	0	2	1.568	1	2	2.103	20	0	20	4
4	1	1.571	9	2	0.615	1	1	0.151	23	0	14	1
4	2	1.181	0	3	0.483	0	1	3.047	0	1	0	2
4	2	0.859	0	2	0.558	1	2	2.498	18	0	18	1
4	2	0.769	0	2	1.128	0	1	0.341	29	1	29	4
4	1	0.839	12	3	0.704	0	2	0.056	27	1	39	2
4	2	1.205	44	3	0.628	0	1	1.359	19	1	63	6
4	2	0.69	0	2	0.744	1	2	1.452	21	0	21	5
4	2	0.632	0	3	0.42	0	1	1.554	24	1	24	2
4	2	0.51	0	4	0.785	1	2	0.898	22	0	22	3
4	2	1.423	0	2	0.555	1	2	0.084	25	0	25	4
4	2	3.647	0	2	0.401	1	2	0.273	21	0	21	5
4	2	5.97	0	2	2.925	0	1	0.154	28	1	28	4
4	1	0.592	14	2	0.351	0	2	1.338	21	1	35	4
4	2	0.937	0	3	0.85	0	1	1.627	35	1	35	2
4	2	0.836	0	4	0.292	1	2	1.011	18	0	18	3
4	2	0.704	0	2	0.477	0	1	0.399	24	1	24	4
4	1	1.767	0	4	0.531	1	1	0.09	22	0	22	6
4	1	1.717	0	2	0.88	1	1	0.412	43	0	43	5
4	1	1.01	11	2	0.347	0	2	1.004	14	1	25	1
4	2	0.667	84	3	1.156	0	2	0.225	33	0	51	4
4	1	0.831	0	4	0.577	0	1	1.777	18	0	-18	3
4	1	0.982	0	4	0.4	1	1	3.415	27	0	27	3
4	2	1.269	0	2	0.33	1	2	0.364	22	0	22	1
4	1	0.604	12	2	1.307	1	1	0.093	20	0	8	5
4	2	0.471	0	1	1.877	1	2	0.58	31	0	31	2
4	1	1.136	19	2	0.582	0	2	1.273	21	1	40	1
4	2	1.27	58	3	0.914	1	2	0.037	66	0	8	2
4	2	0.614	0	3	0.437	0	1	0.003	23	1	23	2
4	2	1.036	0	4	0.953	0	1	0.075	33	1	33	3
4	2	26.125	0	4	0.712	1	2	1.125	20	0	20	3
4	2	1.045	0	3	0.687	1	2	1.061	15	0	15	2
4	1	0.927	0	3	0.692	0	2	1.585	21	1	21	2
4	2	0.644	60	4	0.474	0	1	0.002	29	1	89	3
4	2	0.976	0	2	0.519	0	1	0.992	28	1	28	4
4	1	1.173	0	4	1.608	0	2	0.557	26	1	26	6
4	1	0.681	0	2	0.655	0	2	1.498	28	1	28	5
4	2	0.887	0	3	0.541	1	2	0.806	22	0	22	2
4	2	0.264	0	2	0.929	0	1	0.09	24	1	24	5
4	2	0.807	0	2	0.588	0	1	0.027	27	1	27	1
4	2	0.456	0	2	0.305	1	2	0.156	17	0	17	1
4	2	0.825	75	1	0.278	0	2	0.074	100	0	-25	1
4	2	0.121	0	2	0.391	1	2	0.982	19	0	19	1
4	2	0.935	69	3	1.294	1	2	0.415	80	0	11	2
4	1	0.848	0	3	0.839	1	1	0.958	28	0	28	2
4	1	0.727	0	2	0.9	0	2	0.075	18	1	18	1
4	2	0.714	69	4	0.694	0	2	0.002	26	0	43	3
4	1	1.357	0	2	0.307	0	2	2.003	20	1	20	1
4	1	1.924	0	2	0.7	1	1	0.166	33	0	33	1
4	2	0.487	0	2	0.392	0	1	0.044	15	1	15	4
4	2	0.961	0	2	0.393	1	2	0.326	29	0	29	5
4	2	0.174	0	4	3.472	0	2	1.182	21	0	-21	6
4	1	0.309	0	2	1.244	1	1	2.603	22	0	22	4
4	2	2.021	0	3	4.091	0	1	1.068	24	1	24	6
4	2	0.052	0	4	0.323	0	1	0.708	19	1	19	3
4	2	0.318	24	4	0.403	0	2	1.592	0	0	24	3
4	2	1.544	0	3	0.825	0	1	0.119	21	1	21	2
4	2	0.546	0	4	0.443	0	1	0.021	22	1	22	3
4	2	0.85	0	4	0.426	0	2	0.649	2	0	-2	3
4	1	0.945	0	2	0.314	0	2	0.095	20	1	20	1
4	2	0.441	0	4	0.964	0	1	0.057	26	1	26	6
4	1	0.649	0	2	0.307	0	2	1.129	22	1	22	1
4	1	0.51	6	4	0.541	0	2	0.875	25	1	31	3
4	1	1.253	0	2	1.914	0	2	0.668	18	1	18	5
4	2	0.605	73	3	0.64	1	2	0.247	100	0	27	2
4	2	0.071	61	2	0.299	1	2	0.001	84	0	23	4
4	2	0.106	0	2	0.846	1	2	0.092	34	0	34	5
4	2	0.827	100	4	0.482	0	2	0.001	100	0	0	6
4	2	2.296	0	4	0.433	0	1	0.477	22	1	22	6
5	2	1.951	66	2	0.902	1	2	1.931	64	0	-2	5
5	2	1.337	63	3	0.643	1	2	0.609	62	0	-1	6
5	1	0.859	60	3	0.911	1	1	0.042	65	0	5	4
5	1	2.019	29	3	1.34	0	2	0.77	54	1	83	6
5	1	1.717	39	3	0.478	0	2	0.002	53	1	92	6
5	2	1.598	63	1	0.273	1	2	0	58	0	-5	3
5	1	1.267	59	2	0.461	1	2	0.509	61	1	-120	5
5	2	1.769	32	3	0.689	0	2	0.4	39	0	-7	4
5	2	1.529	30	1	0.352	0	1	0	54	1	84	1
5	1	1.491	28	1	4.985	1	1	0.838	51	0	23	3
5	1	1.299	39	3	0.546	0	2	0.148	39	1	78	4
5	2	1.679	30	1	1.07	0	1	0.039	52	1	82	3
5	2	2.042	63	1	1.036	1	2	0.087	72	0	9	2
5	1	2.214	64	3	0.612	0	1	0.189	39	0	25	6
5	2	1.299	37	2	0.463	0	2	0.474	42	0	-5	5
5	2	1.549	72	2	0.79	0	2	0.242	67	0	5	5
5	2	2.484	30	1	1.41	1	2	0.075	70	0	40	2
5	1	1.093	63	3	0.676	0	2	1.284	60	1	123	4
5	2	1.65	55	2	0.337	1	2	0.375	62	0	7	5
5	2	0.874	29	3	2.14	1	2	1.261	52	0	23	6
5	2	1.237	64	3	0.881	0	1	0.001	60	1	124	4
5	1	0.841	70	1	0.353	1	1	0.16	72	0	2	1
5	1	1.471	36	3	0.347	1	1	0.062	50	0	14	4
5	2	1.412	39	1	0.509	1	2	0.461	57	0	18	1
5	2	2.205	64	1	0.374	1	2	1.132	69	0	5	2
5	2	1.026	71	3	0.457	1	2	0.19	68	0	-3	4
5	2	0.959	61	3	2.079	0	2	0.43	61	0	0	6
5	2	1.656	63	2	0.478	1	2	0.56	66	0	3	5
5	1	0.876	61	1	0.692	1	1	0.262	72	0	11	3
5	1	1.964	62	2	0.587	0	1	0.088	62	0	0	5
5	2	4.554	60	1	0.45	1	2	0.4	71	0	11	2
5	2	1.1	60	3	0.457	1	2	0.634	59	0	-1	6
5	2	1.455	62	3	0.539	0	1	0.142	62	1	124	6
5	2	0.925	41	2	0.628	0	2	0.054	37	0	4	5
5	2	0.801	42	1	0.324	0	1	0.178	60	1	102	2
5	2	1.19	61	1	0.334	1	2	0.252	62	0	1	3
5	1	0.927	69	1	0.19	1	1	0.292	63	0	-6	1
5	1	1.237	60	2	0.695	1	1	0.174	64	0	4	5
5	2	1.086	42	3	0.455	0	1	0.625	42	1	84	6
5	2	1.626	43	3	0.894	1	2	0.001	40	0	-3	6
5	2	1.712	62	1	0.618	1	2	0.001	67	0	5	3
5	2	1.173	60	3	1.042	0	1	0.296	65	1	125	4
5	2	0.949	63	1	0.414	1	2	0.458	63	0	0	1
5	1	1.221	61	3	0.55	1	1	0.138	60	0	-1	6
5	2	1.437	61	1	1.818	0	1	0.485	71	1	132	3
5	2	1.232	41	1	0.289	0	1	0.315	58	1	99	1
5	2	0.749	61	3	0.356	1	2	0.289	63	0	2	6
5	2	0.765	59	2	0.57	0	2	1.477	62	0	-3	5
5	1	1.262	62	2	0.349	0	2	0.001	55	1	117	5
5	2	2.331	58	1	0.398	1	2	0.222	60	0	2	2
5	2	0.653	61	2	0.799	0	2	0.192	61	0	0	4
5	1	1.939	64	3	0.978	0	1	0.067	63	0	1	4
5	1	1.71	62	1	0.351	1	1	0.295	61	0	-1	1
5	2	0.808	63	1	0.924	0	1	0.181	75	1	138	2
5	2	3.571	61	1	0.535	1	2	1.455	70	0	9	1
5	1	1.721	60	3	1.368	1	1	1.452	64	0	4	4
5	2	0.689	65	1	0.132	1	2	0.101	75	0	10	2
5	2	1.598	65	3	0.586	0	1	0.428	63	1	128	6
5	1	0.866	58	2	0.802	0	2	0.494	61	1	119	5
5	2	0.964	70	1	0.308	0	1	0.22	64	1	134	2
5	2	1.712	43	1	0.648	1	2	0.001	64	0	21	3
5	1	1.173	63	3	1.38	0	2	0.296	66	1	129	4
5	2	0.931	66	2	3.236	1	2	0.091	64	0	-2	5
5	1	1.037	62	3	0.595	1	1	0.069	66	0	4	4
5	2	1.901	64	3	1.145	1	2	0.095	68	0	4	4
5	2	3.984	64	1	0.766	0	1	0.279	65	1	129	2
5	2	1.6	64	1	0.259	1	2	0.001	71	0	7	3
5	2	0.68	43	3	0.636	0	2	0.274	53	0	-10	4
5	2	1.143	41	3	1.002	0	1	0.408	62	1	103	6
5	1	1.226	65	2	0.753	1	1	0.177	67	0	2	5
5	1	0.906	60	1	0.388	0	2	0.001	50	1	110	1
5	2	0.938	39	3	0.616	0	1	0.745	66	1	105	4
5	1	1.03	60	1	2.025	0	2	0.114	57	1	117	3
5	2	1.634	66	1	0.646	0	1	1.18	73	1	139	3
5	2	2.493	69	1	0.342	1	2	0.195	70	0	1	1
5	2	1.315	62	2	0.613	0	2	0.304	69	0	-7	5
5	2	1.368	66	1	0.427	1	2	0.149	75	0	9	2
5	2	0.817	60	1	0.092	1	2	0.518	61	0	1	1
5	2	6.063	61	1	0.384	1	2	0.107	62	0	1	2
5	2	0.786	60	1	0.318	0	2	0.338	70	0	-10	2
5	1	1.343	62	1	0.195	1	1	0.055	70	0	8	3
5	2	0.852	40	1	0.354	1	2	0.001	62	0	22	3
5	1	1.073	60	1	0.302	0	2	0.923	66	1	126	2
5	2	0.767	60	1	0.397	1	2	0.945	68	0	8	2
5	2	2.314	63	1	0.777	0	1	0.243	65	1	128	3
5	2	1.184	62	3	5.385	0	1	0.249	66	1	128	4
5	2	1.389	61	3	0.227	1	2	0.292	60	0	-1	6
5	2	0.817	61	2	0.578	1	2	0.22	61	0	0	5
5	2	0.635	62	1	0.106	1	2	2.821	61	0	-1	2
5	2	0.811	61	2	0.442	0	2	1.498	60	0	1	5
5	2	0.739	39	1	0.251	0	1	0.073	59	1	98	1
5	2	0.82	42	1	0.376	1	2	0.316	60	0	18	1
5	2	0.543	71	1	0.301	0	2	0.002	72	0	-1	1
5	2	0.36	38	1	0.357	1	2	0.001	67	0	29	1
5	2	0.643	39	1	0.519	1	2	0.215	67	0	28	2
5	2	2.253	59	1	4.447	0	1	0.001	70	1	129	2
5	2	0.557	58	1	0.286	1	2	0.001	39	0	-19	1
5	1	1.65	61	1	0.311	1	1	0.132	71	0	10	3
5	2	1.819	62	1	0.255	1	2	0	63	0	1	1
5	2	0.743	58	1	0.27	0	2	1.648	61	0	-3	1
5	2	1.22	65	2	0.873	0	2	0.677	58	0	7	4
5	2	1.108	63	2	1.01	1	2	1.69	69	0	6	5
5	1	0.998	62	3	0.352	1	1	0.108	61	0	-1	6
5	2	1.78	59	3	0.003	0	1	0.12	69	1	128	4
5	2	1.417	39	3	1.204	0	1	0.109	61	1	100	6
5	2	0.687	37	1	0.295	0	1	0.129	66	1	103	3
5	2	1.198	62	1	0.601	0	1	0.444	72	1	134	3
5	2	2.065	62	1	0.49	0	1	0.219	66	1	128	2
5	1	1.38	60	1	0.661	1	1	0.159	69	0	9	3
5	2	0.485	38	1	0.566	0	1	0.694	60	1	98	3
5	1	1.013	54	1	0.234	0	2	0.002	58	1	112	1
5	2	1.637	58	3	0.846	0	1	0.204	61	1	119	6
5	2	1.075	60	1	0.382	1	2	0.09	72	0	12	1
5	2	1.116	62	1	0.739	1	2	0.156	62	0	0	3
5	2	2.426	59	2	3.286	1	2	2.972	60	0	1	5
5	2	0.78	60	1	0.319	1	2	0.991	59	0	-1	2
5	2	0.708	60	3	0.553	1	2	0.159	68	0	8	4
5	2	0.845	59	2	0.419	1	2	0.187	39	0	-20	5
5	2	1.509	62	3	0.758	0	1	0.183	60	1	122	6
5	2	1.32	61	4	0.288	0	2	0.09	61	0	0	6
6	2	0.802	74	4	0.596	1	2	0.001	74	0	0	5
6	2	1.047	92	3	0.498	1	2	0.072	97	0	5	6
6	1	1.068	77	3	1.642	1	1	0.964	75	0	-2	4
6	2	0.421	100	3	1.089	1	2	0.994	99	0	-1	6
6	2	0.873	20	4	1.017	1	2	0.58	71	0	51	6
6	1	2.53	11	1	4.735	0	1	1.584	55	0	-44	3
6	2	0.807	91	4	0.722	0	2	0.129	90	0	1	5
6	2	0.839	72	3	0.469	0	2	0.389	82	0	-10	4
6	1	0.972	82	1	0.307	1	1	0.686	80	0	-2	1
6	2	1.254	100	1	0.486	0	2	0.943	97	0	3	3
6	1	1.172	95	3	0.588	0	2	0.97	100	1	195	4
6	1	1.415	66	1	0.99	1	1	0.587	72	0	6	3
6	2	1.52	15	1	0.731	1	2	0.183	96	0	81	2
6	1	1.244	60	4	0.597	0	1	0.956	83	0	-23	6
6	2	1.705	76	2	0.862	0	2	0.927	74	0	2	5
6	1	0.913	78	4	0.708	1	1	0.299	80	0	2	5
6	2	1.499	81	1	0.406	1	2	0.852	100	0	19	2
6	1	1.008	84	3	0.538	0	1	0.691	82	0	2	4
6	1	1.019	82	4	0.421	0	1	0.508	87	0	-5	5
6	2	1.51	78	3	0.341	1	2	0.98	84	0	6	6
6	1	1.178	57	3	0.892	1	1	4.615	72	0	15	4
6	2	1.987	62	1	1.353	0	1	0.204	73	1	135	1
6	2	2.084	76	3	1.307	0	2	0.947	68	0	8	4
6	2	1.807	29	1	0.427	1	2	0.123	69	0	40	1
6	1	0.871	74	1	0.328	0	1	0.326	82	0	-8	2
6	2	0.689	74	3	0.364	1	1	2.491	87	1	-161	4
6	2	1.769	86	3	0.344	0	2	0.157	72	0	14	6
6	1	2.816	73	4	0.724	0	2	0.185	85	1	158	5
6	1	1.036	78	1	0.432	1	1	4.031	84	0	6	3
6	1	1.24	77	4	0.912	0	1	0.391	82	0	-5	5
6	2	0.877	87	1	0.42	1	2	0.72	75	0	-12	2
6	1	1.239	80	3	1.527	0	1	1.009	82	0	-2	6
6	2	1.536	73	3	2.972	0	2	1.529	58	0	15	6
6	2	1.146	81	4	0.949	0	2	0.459	100	0	-19	5
6	2	1.388	79	1	0.479	0	2	1.401	80	0	-1	2
6	2	0.838	82	1	0.9	1	2	0.588	88	0	6	3
6	2	4.466	84	1	0.313	0	2	0.185	79	0	5	1
6	1	0.912	73	4	0.678	1	1	0.24	85	0	12	5
6	1	0.587	86	3	0.867	1	1	0.53	86	0	0	6
6	2	1.264	80	4	0.506	1	2	0.825	80	0	0	6
6	1	1.399	95	1	0.841	0	1	0.468	89	0	6	3
6	2	1.058	83	3	0.682	0	2	0.794	85	0	-2	4
6	2	1.566	82	1	0.349	1	2	0.906	83	0	1	1
6	1	0.961	88	3	0.535	1	1	1.072	85	0	-3	6
6	2	1.235	100	1	0.341	0	2	0.361	91	0	9	3
6	2	0.883	87	1	0.592	0	2	0.704	89	0	-2	1
6	2	1.09	87	3	0.534	1	2	1.659	78	0	-9	6
6	2	2.497	84	4	0.791	0	2	0.638	85	0	-1	5
6	2	0.681	82	4	0.747	1	2	0.897	77	0	-5	5
6	1	1.298	81	1	0.561	0	1	0.115	74	0	7	2
6	2	4.115	79	3	0.424	0	2	0.71	73	0	6	4
6	2	0.68	90	3	0.351	1	2	0.486	92	0	2	4
6	1	1.504	81	1	0.249	1	1	2.618	87	0	6	1
6	2	1.736	86	1	0.696	0	2	1.25	87	0	-1	2
6	2	1.995	84	1	4.828	1	2	1.052	86	0	2	1
6	1	1.197	89	3	0.443	1	1	2.504	68	0	-21	4
6	2	4.614	79	1	0.784	1	2	2.055	85	0	6	2
6	2	2.044	86	3	0.595	0	2	1.078	80	0	6	6
6	1	1.845	31	4	0.787	0	1	1.538	79	0	-48	5
6	1	1.089	86	1	0.955	1	1	1.694	84	0	-2	2
6	2	1.399	76	1	0.398	1	2	0.468	70	0	-6	3
6	2	1.058	83	3	1.995	1	2	0.794	69	0	-14	4
6	2	0.617	70	4	0.986	1	2	0.601	84	0	14	5
6	2	1.915	81	3	0.604	0	2	0.32	89	0	-8	4
6	1	1.472	71	3	0.423	0	1	8.188	86	0	-15	4
6	2	0.793	32	1	1.258	0	2	1.037	79	0	-47	2
6	1	1.357	87	1	0.949	0	2	0.69	81	1	168	3
6	2	0.909	76	3	1.367	0	2	2.094	82	0	-6	4
6	1	0.966	78	3	0.546	1	1	0.353	92	0	14	6
6	2	2.739	70	2	0.312	0	1	0.507	85	1	155	5
6	2	2.376	87	1	1.209	1	1	1.987	85	1	-172	1
6	2	0.976	29	3	0.389	0	2	0.468	77	0	-48	4
6	2	1.025	78	1	0.44	1	2	0.973	83	0	5	3
6	2	2.302	88	1	0.705	0	2	0.806	82	0	6	3
6	2	1.069	18	1	0.341	1	2	2.624	81	0	63	1
6	1	1.28	76	4	0.808	1	1	0.868	81	0	5	5
6	2	0.975	70	1	0.863	1	2	0.686	73	0	3	2
6	2	1.226	83	1	0.397	1	2	0.513	82	0	-1	1
6	2	2.281	88	1	1.458	1	2	0.787	88	0	0	2
6	2	2.89	74	1	0.951	0	2	0.768	83	0	-9	2
6	2	0.597	84	1	0.397	0	2	0.294	85	0	-1	3
6	1	0.968	80	1	0.697	0	2	1.253	84	1	164	3
6	2	2.002	82	1	2.965	1	2	0.473	83	0	1	2
6	2	0.768	79	1	0.766	1	2	0.586	92	0	13	2
6	2	0.971	85	1	1.265	0	2	0.535	83	0	2	3
6	2	3.755	80	3	3.105	0	1	0.664	80	1	160	4
6	2	1.411	64	3	0.995	1	2	1.065	65	0	1	6
6	2	0.728	85	4	0.261	1	2	0.73	82	0	-3	5
6	2	1.185	82	1	1.242	1	2	2.16	76	0	-6	2
6	2	1.232	88	4	0.662	0	2	0.697	78	0	10	5
6	2	3.826	81	1	0.414	0	2	0.733	85	0	-4	1
6	2	0.916	84	1	0.887	1	2	0.654	84	0	0	1
6	2	2.505	81	1	1.59	0	2	1.098	71	0	10	1
6	2	1.086	79	1	0.921	1	2	0.39	80	0	1	1
6	2	0.652	80	1	0.532	1	2	0.521	80	0	0	2
6	2	0.857	80	1	0.968	0	1	1.036	89	1	169	2
6	2	3.096	85	1	1.227	1	2	1.221	86	0	1	1
6	2	1.48	81	1	0.947	0	2	0.99	74	0	7	3
6	2	1.013	89	1	0.403	1	2	0.68	85	0	-4	1
6	2	1.072	89	1	0.292	0	2	1.81	86	0	3	1
6	2	0.446	78	3	0.632	0	2	0.572	71	0	7	4
6	2	0.712	81	4	0.721	1	2	0.522	81	0	0	5
6	1	1.718	88	3	1.121	1	1	0.952	80	0	-8	6
6	2	1.148	77	3	0.6	0	2	0.433	81	0	-4	4
6	2	0.498	80	3	0.59	0	2	0.386	85	0	-5	6
6	2	1.142	81	1	0.937	0	2	2.42	74	0	7	3
6	2	1.218	85	1	0.904	0	2	0.456	81	0	4	3
6	2	13.476	66	1	0.977	0	2	0.756	73	0	-7	2
6	2	0.809	75	1	0.275	0	2	0.334	72	0	3	3
6	2	1.409	75	1	0.288	0	2	0.686	75	0	0	3
6	2	0.526	77	1	0.469	1	2	0.814	82	0	5	1
6	2	1.162	82	3	0.761	0	2	0.35	75	0	7	6
6	1	3.651	79	1	1.003	0	1	0.448	80	0	-1	1
6	2	0.408	71	1	0.346	1	2	17.103	75	0	4	3
6	2	1.043	79	4	0.781	1	2	0.698	77	0	-2	5
6	2	0.757	25	1	0.592	1	2	0.291	79	0	54	2
6	2	0.488	89	3	1.315	1	2	0.283	79	0	-10	4
6	2	3.138	83	4	158.406	1	2	2.082	83	0	0	5
6	2	0.79	84	3	1.199	0	2	0.463	84	0	0	6
6	2	2.198	80	3	1.503	0	2	1.839	82	0	-2	6
7	2	1.501	14	2	1.298	1	2	0.584	20	0	6	5
7	2	5.318	18	3	2.291	1	1	1.939	31	1	-49	6
7	1	0.824	22	3	2.184	1	1	1.226	26	0	4	4
7	1	1.193	24	3	1.172	0	2	0.629	19	1	43	6
7	1	2.457	23	3	2.628	0	2	1.631	16	1	39	6
7	1	1.759	16	1	1.426	0	2	0.993	29	1	45	3
7	2	1.933	30	2	1.993	0	1	1.734	21	1	51	5
7	2	1.691	26	3	2.375	0	2	1.346	24	0	2	4
7	2	0.757	18	2	1.558	0	2	3.312	12	0	6	1
7	1	0.996	8	1	2.065	1	1	0.94	31	0	23	3
7	1	0.65	16	3	1.327	0	2	0.681	12	1	28	4
7	2	1.768	29	1	1.415	0	1	1.528	20	1	49	3
7	1	1.91	30	3	1.48	0	2	0.705	25	1	55	2
7	2	1.335	29	3	0.801	1	2	0.402	24	0	-5	6
7	1	1.418	24	2	1.089	1	1	0.685	19	0	-5	5
7	1	0.925	29	2	2.354	1	1	1.272	31	0	2	5
7	2	4.103	30	1	1.431	1	2	0.665	28	0	-2	2
7	2	2.142	47	3	4.202	1	2	2.614	60	0	13	4
7	1	0.831	23	2	1.555	0	2	1.223	24	1	47	5
7	1	2.621	0	3	2.212	0	2	3.316	34	1	34	6
7	2	0.991	22	3	0.638	0	1	1.115	15	1	37	4
7	1	2.356	22	1	1.199	1	2	2.692	25	1	-47	1
7	1	1.404	16	3	0.502	1	1	0.98	24	0	8	4
7	2	2.661	0	1	1.141	1	2	1.126	14	0	14	1
7	1	0.828	10	3	0.739	0	2	0.176	17	1	27	2
7	2	1.215	17	3	1.157	1	2	1.259	20	0	3	4
7	1	1.348	13	3	1.06	1	1	1.193	22	0	9	6
7	1	0.986	13	2	0.904	0	2	0.46	18	1	31	5
7	2	1.249	11	1	0.579	0	2	0.605	17	0	-6	3
7	1	2.062	8	2	1.017	0	2	0.353	13	1	21	5
7	1	1.313	10	3	0.52	0	2	0.939	14	1	24	2
7	2	1.15	14	3	1.176	1	2	1.912	27	0	13	6
7	1	0.93	20	3	0.892	1	1	0.04	12	0	-8	6
7	2	1.007	21	2	2.49	0	1	0.063	18	1	39	5
7	1	0.843	10	3	1.135	1	1	0.651	12	0	2	2
7	2	1.602	20	1	0.63	1	2	1.254	16	0	-4	3
7	2	1.596	16	1	0.662	0	1	5.613	25	1	41	1
7	2	0.894	4	2	0.522	0	1	0.457	14	1	18	5
7	2	0.867	33	3	0.672	0	1	1.582	32	1	65	6
7	1	3.172	14	3	0.577	0	2	1.049	16	1	30	6
7	2	0.278	9	1	0.426	1	2	0.63	18	0	9	3
7	2	0.688	12	3	0.92	0	2	0.635	3	0	9	4
7	2	1.848	10	1	0.517	1	2	0.455	18	0	8	1
7	1	0.709	1	3	0.42	1	1	0.184	9	0	8	6
7	1	1.064	13	1	0.298	1	1	0.434	14	0	1	3
7	1	0.604	12	1	1.153	1	1	1.91	17	0	5	1
7	2	0.675	9	3	0.443	1	2	0.728	13	0	4	6
7	2	0.972	13	2	0.558	0	1	0	19	1	32	5
7	2	3.218	17	2	0.745	1	2	0.629	0	0	-17	5
7	2	1.006	16	3	0.958	1	2	1.05	14	0	-2	2
7	1	1.339	12	3	1.705	1	1	0.409	14	0	2	4
7	1	1.206	19	3	0.334	0	2	0.001	18	1	37	4
7	1	0.938	11	1	0.799	1	1	0.025	20	0	9	1
7	1	1.226	19	3	0.631	1	1	0.933	20	0	1	2
7	1	0.645	19	1	0.653	0	2	0.001	30	1	49	1
7	2	0.734	14	3	1.145	0	2	0.959	13	0	1	4
7	1	1.01	16	3	1.176	0	2	0.694	13	1	29	2
7	1	0.583	9	3	0.499	1	1	1.056	16	0	7	6
7	2	0.753	12	2	0.7	1	2	0.495	10	0	-2	5
7	2	0.784	0	3	0.622	0	1	0.555	10	1	10	2
7	1	0.278	12	1	0.6	0	2	0.63	17	1	29	3
7	1	0.688	19	3	0.449	0	2	0.635	16	1	35	4
7	1	0.823	21	2	0.668	0	2	0.55	38	1	59	5
7	1	1.099	7	3	0.533	1	2	1.768	14	1	-21	4
7	2	0.885	16	3	0.819	1	2	0.394	16	0	0	4
7	1	1.653	19	3	1.513	1	1	0.001	16	0	-3	2
7	1	2.238	20	1	0.793	0	2	1.514	14	1	34	3
7	2	0.627	15	3	0.508	0	1	0.343	23	1	38	4
7	1	0.682	17	3	0.418	1	1	1.032	20	0	3	6
7	1	0.614	20	2	0.582	1	1	0.359	15	0	-5	5
7	2	0.402	17	1	0.57	1	2	0.835	15	0	-2	1
7	1	0.497	0	3	0.181	1	1	1.014	8	0	8	4
7	1	1.041	15	1	0.279	0	2	1.11	14	1	29	3
7	1	0.921	14	1	1.176	1	1	0.57	12	0	-2	3
7	1	0.489	19	1	0.491	0	2	0.191	8	1	27	1
7	1	0.52	13	2	0.347	1	1	0.411	9	0	-4	5
7	1	1.056	9	3	0.578	0	2	0.631	21	1	30	2
7	1	1.058	19	2	0.469	0	2	0.755	13	1	32	1
7	1	1.235	18	3	0.682	0	2	0.408	18	1	36	2
7	1	0.53	18	3	0.623	1	1	0.436	23	0	5	2
7	1	1.512	13	1	0.519	1	1	1.681	20	0	7	3
7	1	0.415	14	1	0.489	0	2	0	9	1	23	3
7	1	0.284	12	3	0.292	0	2	0.404	15	1	27	2
7	1	0.437	19	3	0.716	0	2	0.793	21	1	40	2
7	1	0.439	5	1	0.802	1	1	0	14	0	9	3
7	1	0.432	21	3	0.296	1	1	1.213	17	0	-4	4
7	1	1.11	7	4	0.228	0	1	0	18	0	-11	6
7	1	0.675	26	2	0.653	0	2	0.574	3	1	29	5
7	1	0.465	9	3	0.542	0	1	0.422	25	0	-16	2
7	1	0.351	11	2	0.641	1	1	0	14	0	3	5
7	1	0.574	20	1	0.495	1	1	0.397	23	0	3	1
7	2	0.778	16	1	1.779	1	1	0.661	14	1	-30	1
7	1	0.49	16	1	0.454	1	1	0.302	15	0	-1	1
7	2	1.713	9	1	0.506	1	2	0.359	13	0	4	1
7	1	0.547	18	3	0.724	0	2	0.957	18	1	36	2
7	1	1.017	19	1	1.301	1	1	0	34	0	15	2
7	1	0.604	12	1	0.001	0	2	0.001	18	1	30	1
7	1	0.395	5	1	0.945	1	1	1.124	19	0	14	3
7	1	0.933	13	1	0.326	0	2	2.119	21	1	34	1
7	1	0.831	20	1	0.577	1	1	0.438	33	0	13	1
7	1	0.361	21	3	0.623	1	1	0.595	13	0	-8	4
7	1	0.738	11	2	0.646	0	2	0.279	17	1	28	5
7	1	0.584	14	3	0.306	1	1	0.419	18	0	4	6
7	1	23.05	20	3	0.524	1	1	0.556	23	0	3	4
7	2	2.807	14	3	1.207	0	1	0.686	14	1	28	6
7	2	2.964	12	1	0.717	0	2	1.709	10	0	2	3
7	1	0.46	18	1	0.473	1	1	0.166	20	0	2	3
7	2	0.6	19	1	0.5	0	1	0.381	14	1	33	2
7	1	0.532	11	1	0.18	1	1	0.303	13	0	2	3
7	1	9.053	11	1	1.576	1	1	0.315	13	0	2	3
7	1	0.485	19	1	0.332	0	1	0.269	5	0	14	1
7	1	1.367	14	3	0.428	1	1	0.335	8	0	-6	6
7	1	0.287	13	1	0.585	0	1	0.376	16	0	-3	1
7	1	1.132	17	1	0.251	0	1	0.292	17	0	0	3
7	1	0.57	12	2	0.48	0	2	0.914	13	1	25	5
7	1	0.409	13	3	0.451	0	2	1.112	18	1	31	2
7	1	0.694	7	3	0.167	0	2	0.448	12	1	19	4
7	1	0.435	21	2	0.417	0	2	0.946	15	1	36	5
7	1	0.743	21	3	0.256	1	1	0.291	15	0	-6	6
7	1	0.188	15	3	0.878	1	1	0.28	12	0	-3	6
8	1	5.312	78	4	1.797	0	2	0.83	60	1	138	5
8	1	4.187	70	3	1.792	0	2	0.322	75	1	145	6
8	1	0.311	67	3	3.25	1	1	0.53	74	0	7	4
8	1	2.502	62	3	1.368	0	2	1.022	82	1	144	6
8	2	1.382	72	3	0.965	1	2	1.582	92	0	20	6
8	1	2.781	71	1	2.028	0	2	9.461	75	1	146	3
8	1	2.328	81	4	6.481	1	1	2.447	87	0	6	5
8	2	2.02	72	3	0.705	0	1	0.301	83	1	155	4
8	1	8.784	100	1	1.121	1	1	0.732	69	0	-31	1
8	1	1.129	70	1	2.09	1	1	0.714	82	0	12	3
8	1	5.333	76	3	0.947	0	2	1.48	82	1	158	4
8	1	3.696	61	1	1.285	1	1	1.849	76	0	15	3
8	2	3.04	69	3	1.924	1	2	1.398	85	0	16	2
8	1	2.386	82	3	1.873	0	2	3.436	71	1	153	6
8	2	3.12	62	4	3.041	0	2	1.937	70	0	-8	5
8	1	3.696	71	4	0.966	1	1	0.243	72	0	1	5
8	1	2.01	62	3	7.636	0	2	154.416	71	1	133	2
8	2	0.953	65	3	1.528	1	2	1.03	83	0	18	4
8	1	0.448	79	4	2.992	0	2	3.399	64	1	143	5
8	1	1.466	63	3	8.276	0	2	5.383	70	1	133	6
8	1	1.89	65	3	1.081	1	1	1.195	86	0	21	4
8	2	2.992	62	1	1.657	0	1	1.553	80	1	142	1
8	1	1.535	71	3	2.476	1	1	2.012	83	0	12	4
8	2	0.408	82	1	4.7	1	2	1.697	75	0	-7	1
8	1	16.053	81	3	2.176	0	2	0.555	70	1	151	2
8	1	2.286	70	3	1.506	0	2	1.124	81	1	151	4
8	1	0.594	77	3	2.175	1	1	0.998	84	0	7	6
8	1	3.683	67	4	4.316	0	2	0.863	72	1	139	5
8	2	3.137	71	1	0.937	0	1	1.984	82	1	153	3
8	2	5.346	61	4	2.866	1	2	0.407	82	0	21	5
8	1	1.638	71	3	3.384	0	2	1.564	81	1	152	2
8	2	7.622	71	3	3.079	1	2	0.853	92	0	21	6
8	1	1.613	71	3	2.73	1	1	0.765	71	0	0	6
8	1	1.148	70	4	6.792	1	1	0.204	76	0	6	5
8	1	1.812	72	3	1.176	1	1	0.903	81	0	9	2
8	1	1.631	65	1	2.39	0	2	4.922	65	1	130	3
8	2	2.488	71	1	2.6	0	2	0.956	72	0	-1	1
8	2	3.339	72	4	1.683	0	2	1.845	82	0	-10	5
8	2	8.833	62	3	1.384	0	1	0.841	82	1	144	6
8	2	1.412	79	3	1.324	1	2	1.153	87	0	8	6
8	1	4.981	71	1	2.062	0	2	1.335	77	1	148	3
8	1	1.26	72	3	0.997	1	1	0.857	72	0	0	4
8	1	0.812	71	1	1.51	0	1	1.015	58	0	13	1
8	2	1.668	61	3	0.823	0	1	1.981	79	1	140	6
8	1	19.068	67	1	1.637	1	1	1.373	82	0	15	3
8	2	1.345	71	1	0.92	0	2	0.293	54	0	17	1
8	1	6.61	67	3	0.83	0	2	0.713	77	1	144	6
8	1	1.366	72	4	1.784	1	1	0.736	85	0	13	5
8	1	1.453	67	4	3.745	0	1	0.94	72	0	-5	5
8	2	2.492	71	3	1.479	1	2	0.306	81	0	10	2
8	1	3.859	72	3	0.78	1	1	0.928	71	0	-1	4
8	1	1.005	61	3	0.913	0	2	0.001	71	1	132	4
8	2	1.149	71	1	1.272	0	1	0.696	78	1	149	1
8	1	8.245	62	3	0.829	1	1	1.44	77	0	15	2
8	1	1.636	73	2	5.284	0	1	1.192	72	0	1	1
8	1	4.806	67	3	0.842	1	1	1.346	93	0	26	4
8	1	2.361	73	3	1.07	0	1	4.869	71	0	2	2
8	2	8.108	61	3	3.404	0	1	3.359	81	1	142	6
8	2	1.175	61	4	0.844	1	2	0.706	90	0	29	5
8	1	0.988	61	3	1.42	1	1	0.685	83	0	22	2
8	2	4.981	67	1	0.505	1	2	1.335	88	0	21	3
8	2	1.26	73	3	0.839	1	2	0.857	82	0	9	4
8	1	1.024	71	4	0.73	0	2	3.101	77	1	148	5
8	2	2.869	71	3	0.908	0	1	0	70	1	141	4
8	1	1.761	65	3	1.169	0	2	1.395	80	1	145	4
8	2	4.631	71	1	0.507	0	1	2.884	82	1	153	2
8	2	1.502	71	1	1.027	1	2	1.404	75	0	4	3
8	1	1.892	60	3	3.24	1	1	0.606	82	0	22	4
8	2	0.398	65	3	0.794	0	1	0.001	81	1	146	6
8	1	0.515	64	4	1.433	1	1	0.352	86	0	22	5
8	1	12.014	71	1	3.7	0	2	1.488	71	1	142	1
8	1	4.365	64	3	0.502	1	1	1.117	82	0	18	4
8	2	2.251	64	1	5.252	1	2	8.99	71	0	7	3
8	1	1.978	71	1	0.513	1	1	0.102	86	0	15	3
8	2	0.975	76	1	0.844	1	2	0.107	88	0	12	1
8	2	1.61	74	4	5.184	0	2	0.547	77	0	-3	5
8	1	4.723	66	3	0.859	0	1	1.04	69	0	-3	2
8	2	0.915	66	1	1.285	1	2	0.666	88	0	22	1
8	2	1.493	66	3	1.106	1	2	1.146	91	0	25	2
8	2	1.077	66	3	0.432	0	1	0.202	93	1	159	2
8	2	24.626	62	1	2.67	0	2	2.156	67	0	-5	3
8	1	0.504	71	1	0.518	0	2	0.468	66	1	137	3
8	1	0.95	71	3	1.582	0	2	2.64	81	1	152	2
8	1	1.719	71	3	0.705	0	2	1.086	89	1	160	2
8	1	0.797	71	1	0.498	1	1	0.83	87	0	16	3
8	1	2.765	62	3	2.731	1	1	0.259	81	0	19	4
8	1	1.015	63	3	2.404	0	2	1.078	82	1	145	6
8	1	3.789	72	4	1.4	0	2	0.771	76	1	148	5
8	1	3.239	70	3	0.756	0	2	0.271	72	1	142	2
8	2	1.097	82	4	4.196	0	2	23.277	72	0	10	5
8	1	1.391	71	1	1.015	1	1	0.223	85	0	14	1
8	2	0.562	64	1	10.995	1	2	0.432	95	0	31	1
8	2	1.146	65	1	0.66	0	2	0.666	81	0	-16	1
8	1	0	66	1	0.324	0	1	0.417	92	0	-26	1
8	2	2.834	66	3	0.836	1	2	0.5	81	0	15	2
8	2	0.91	70	3	0.45	0	1	0.337	83	1	153	2
8	2	6.037	69	1	1.67	1	2	0.663	72	0	3	1
8	2	0.329	65	1	0.574	0	1	0.001	71	1	136	3
8	1	0	65	1	0.717	0	1	0.666	83	0	-18	1
8	2	4.425	61	1	0.934	0	1	0.759	74	1	135	1
8	2	5.395	66	3	0.549	0	2	0.714	72	0	-6	4
8	1	0.381	71	4	0.356	0	1	0.44	75	0	-4	5
8	2	0.5	65	3	0.436	0	1	0.141	70	1	135	6
8	2	0.909	60	3	0.466	0	2	0.568	75	0	-15	4
8	2	0.717	75	3	0.542	0	1	0.001	80	1	155	6
8	2	0	60	1	1.162	0	1	3.736	61	1	121	3
8	1	2.209	65	1	1.935	1	1	0.936	80	0	15	3
8	1	1.324	70	1	7.635	1	1	0.632	80	0	10	2
8	1	0.936	75	1	0.818	1	1	6.539	82	0	7	3
8	1	1.367	61	1	1.215	1	1	0.278	82	0	21	3
8	2	1.71	76	1	1.277	1	2	0.329	90	0	14	1
8	1	0.676	65	3	4.036	1	1	0.893	76	0	11	6
8	2	1.592	71	1	3.283	1	2	0.001	81	0	10	1
8	1	0.773	65	1	1.265	0	2	0.266	80	1	145	3
8	2	5.067	71	4	1.717	1	2	0.141	92	0	21	5
8	1	0.821	61	3	0.801	0	1	0.813	60	0	1	2
8	2	6.549	71	3	1.3	1	2	0.309	95	0	24	4
8	2	0.462	61	4	1.928	1	2	0	87	0	26	5
8	1	1.357	72	3	0.537	1	1	0.001	91	0	19	6
8	1	1.425	65	3	0.487	1	1	0.482	75	0	10	6
9	1	2.214	50	2	0.766	0	2	0.931	50	1	100	5
9	1	2.04	62	3	0.631	0	1	0.991	50	0	12	6
9	2	1.143	50	3	0.762	0	1	0.577	50	1	100	4
9	1	1.966	50	3	0.763	0	2	0.614	68	1	118	6
9	1	4.8	50	3	0.914	0	2	1.971	70	1	120	6
9	2	4.93	50	1	2.179	1	2	1.555	70	0	20	3
9	2	4.6	50	2	0.792	0	2	0.637	50	0	0	5
9	1	1.102	50	3	0.331	1	1	0.885	70	0	20	4
9	1	3.786	50	1	2.156	1	1	4.733	53	0	3	1
9	2	1.924	50	1	0.732	0	1	0.78	75	1	125	3
9	1	6.882	50	3	1.299	0	2	4.866	70	1	120	4
9	1	1.37	72	1	0.535	1	1	0.919	87	0	15	3
9	2	15.257	50	1	0.571	1	2	1.192	54	0	4	2
9	2	2.445	72	3	0.879	1	2	3.354	72	0	0	6
9	1	2.993	50	2	0.94	1	1	2.297	50	0	0	5
9	1	14.167	50	2	1.322	1	1	1.737	50	0	0	5
9	2	1.094	50	1	1.333	1	2	0.659	74	0	24	2
9	1	4.622	50	3	0.933	0	2	0.478	73	1	123	4
9	2	1.124	56	2	1.887	1	2	8.009	50	0	-6	5
9	2	2.186	80	3	0.839	1	2	0.457	89	0	9	6
9	1	7.444	50	3	0.71	1	2	6.668	50	1	-100	4
9	1	2.293	50	1	0.441	1	1	1.102	50	0	0	1
9	2	1.17	50	3	0.803	0	1	2.421	30	1	80	4
9	2	2.317	50	1	0.938	1	2	0.873	60	0	10	1
9	1	6.636	50	1	0.717	0	2	1.642	75	1	125	2
9	1	1.281	50	3	0.521	0	2	0.255	50	1	100	4
9	2	11.405	50	3	0.247	0	1	0.993	75	1	125	6
9	2	1.338	50	2	1.153	1	2	4.626	50	0	0	5
9	1	1.202	50	1	0.483	1	1	1.474	75	0	25	3
9	1	0.925	50	2	0.442	0	2	1.118	60	1	110	5
9	1	3.777	50	1	1.014	0	2	7.411	50	1	100	2
9	1	1.075	75	3	0.303	0	1	1.165	50	0	25	6
9	2	0.978	50	3	0.86	0	1	0.478	60	1	110	6
9	1	2.294	50	2	0.979	1	1	1.161	50	0	0	5
9	1	0.836	50	1	0.662	1	1	1.863	80	0	30	2
9	1	1.191	50	1	0.761	0	2	1.521	50	1	100	3
9	1	21.637	50	1	0.604	1	1	0.457	58	0	8	1
9	2	1.616	50	2	0.747	0	2	0.7	50	0	0	5
9	1	1.222	50	3	0.72	1	1	2.338	75	0	25	6
9	1	0.918	50	3	0.603	0	1	0.467	50	0	0	6
9	1	1.225	50	1	0.923	0	2	0.459	75	1	125	3
9	2	1.313	50	3	1.158	0	2	0.896	50	0	0	4
9	2	4.314	75	1	0.411	1	2	1.783	50	0	-25	1
9	1	1.932	50	3	0.624	1	1	0.213	75	0	25	6
9	2	1.246	50	1	0.517	0	1	0.573	50	1	100	3
9	2	1.803	50	1	0.489	0	1	2.704	74	1	124	1
9	1	0.752	100	3	0.606	0	1	2.309	100	0	0	6
9	2	2.226	50	2	0.952	0	1	0.859	50	1	100	5
9	1	0.693	50	2	0.827	0	1	1.22	50	0	0	5
9	2	7.421	50	1	0.835	1	2	1.498	85	0	35	2
9	1	1.282	50	3	0.545	1	1	0.411	75	0	25	4
9	2	0.848	50	3	0.509	1	2	0.478	75	0	25	4
9	1	1.538	50	1	0.424	1	1	4.635	50	0	0	1
9	1	0.84	50	1	0.485	1	1	18.693	80	0	30	2
9	1	1.216	50	1	0.388	0	2	0.402	50	1	100	1
9	1	1.012	50	3	1.204	1	1	0.597	75	0	25	4
9	1	1.645	50	1	0.87	0	2	0.993	50	1	100	2
9	1	7.644	50	3	0.406	1	1	0.35	50	0	0	6
9	2	1.79	50	2	0.957	1	2	4.984	50	0	0	5
9	2	0.792	60	1	0.858	0	1	0.736	90	1	150	2
9	2	1.225	50	1	0.61	1	2	0.459	75	0	25	3
9	1	1.313	50	3	1.094	0	2	0.896	75	1	125	4
9	1	9.791	50	2	0.971	0	2	1.764	50	1	100	5
9	2	12.715	50	3	1.615	0	1	1.439	50	1	100	4
9	1	8.746	50	3	0.495	0	2	0.592	70	1	120	4
9	1	9.699	50	1	1.082	1	1	0.753	75	0	25	2
9	1	1.438	50	1	0.653	0	2	0.49	75	1	125	3
9	1	2.48	50	3	0.562	1	1	0.957	50	0	0	4
9	2	5.109	50	3	0.619	0	1	1.221	50	1	100	6
9	1	0.81	50	2	1.17	1	1	1.29	50	0	0	5
9	1	1.136	50	1	0.628	0	2	0.354	50	1	100	1
9	2	1.154	75	3	1.106	0	1	1.837	50	1	125	4
9	2	1.206	50	1	0.513	1	2	0.52	75	0	25	3
9	2	2.128	50	1	0.736	0	1	2.772	75	1	125	3
9	2	1.133	50	1	0.978	1	2	1.686	50	0	0	1
9	1	4.552	50	2	0.718	1	1	1.76	50	0	0	5
9	2	0.797	75	1	0.462	1	2	2.066	50	0	-25	2
9	2	1.54	50	1	1.04	1	2	0.2	77	0	27	1
9	1	2.472	50	1	1.021	0	2	0.224	50	1	100	2
9	2	1.56	50	1	0.321	0	1	0.502	80	1	130	2
9	2	6.721	60	1	0.465	0	2	4.892	50	0	10	3
9	1	1.212	50	1	0.393	0	2	0.333	100	1	150	3
9	2	7.539	52	1	0.538	1	2	0.277	100	0	48	2
9	1	1.293	75	1	0.71	0	1	6.191	50	0	25	2
9	1	1.041	100	1	0.531	1	1	0.559	100	0	0	3
9	1	4.734	50	3	1.087	1	1	0.67	60	0	10	4
9	2	1.206	50	3	1.108	1	2	0.529	75	0	25	6
9	2	1.063	50	2	1.107	1	1	0.99	50	1	-100	5
9	1	1.195	50	1	0.529	0	2	2.255	60	1	110	2
9	1	2.098	50	2	0.6	1	1	1.29	81	0	31	5
9	2	1.091	50	1	0.36	0	1	1.878	65	1	115	1
9	2	1.361	100	1	0.41	1	2	0.461	19	0	-81	1
9	1	0.949	50	1	1.349	1	1	0.431	50	0	0	1
9	2	29.852	50	1	0.572	1	2	20.635	50	0	0	1
9	2	0.815	50	3	0.447	1	2	2.635	100	0	50	2
9	1	6.788	50	1	1.005	1	1	0.502	85	0	35	2
9	1	0.736	50	1	0.491	0	2	0.265	50	1	100	1
9	2	1.293	75	1	0.762	0	1	0.32	50	1	125	3
9	1	1.519	50	1	0.783	0	2	1.048	75	1	125	1
9	2	1.27	50	1	0.617	0	1	0.811	50	1	100	1
9	1	0.435	50	3	0.489	1	1	0.48	100	0	50	4
9	2	0.793	75	2	1.057	1	1	0.385	50	1	-125	5
9	2	1.065	50	3	0.868	0	2	8.6	75	0	-25	6
9	2	0.899	75	3	1.804	0	1	0.799	50	1	125	4
9	1	0.684	100	3	0.706	1	1	1.097	100	0	0	6
9	1	0.669	50	1	0.573	1	1	1.982	75	0	25	3
9	1	1.534	50	1	0.978	1	2	7.531	50	1	-100	3
9	1	1.186	50	1	0.89	1	1	3.064	75	0	25	2
9	1	2.607	50	1	0.46	1	1	0.572	50	0	0	3
9	1	1.047	50	1	2.44	1	1	1.175	100	0	50	3
9	1	1.132	50	1	0.752	0	2	5.189	100	1	150	1
9	2	1.463	50	3	0.5	0	1	10.847	60	1	110	6
9	2	0.903	50	1	0.69	1	2	1.073	75	0	25	1
9	2	125.394	50	1	0.535	1	2	0.254	50	0	0	3
9	2	0.971	50	2	0.714	1	2	0.703	50	0	0	5
9	2	9.567	50	1	0.518	1	1	19.722	75	1	-125	2
9	2	0.928	50	3	0.816	1	2	0.509	71	0	21	4
9	2	0.794	50	2	0.847	1	2	1.312	75	0	25	5
9	1	2.298	50	3	0.563	1	1	0.383	100	0	50	6
9	1	0.501	50	3	0.698	1	1	0.583	75	0	25	6
10	2	0.835	76	2	0.797	1	2	0.629	91	0	15	5
10	2	0.851	76	4	0.836	1	2	0.119	81	0	5	6
10	2	2.03	38	2	0.43	0	1	4.925	55	1	93	4
10	1	3.315	66	3	1.917	0	2	0.748	58	1	124	6
10	2	1.466	56	3	0.79	1	2	2.444	64	0	8	6
10	2	1.21	75	1	1.362	1	2	0.051	80	0	5	3
10	1	1.833	72	2	0.209	1	1	1.07	82	0	10	5
10	1	1.015	71	2	0.408	1	1	0.642	83	0	12	4
10	2	0.706	61	1	0.544	0	2	1.087	62	0	-1	1
10	2	0.803	71	1	1.255	0	2	0.837	72	0	-1	3
10	2	0.758	71	2	0.468	1	2	2.204	82	0	11	4
10	2	2.603	67	1	4.525	0	2	3.199	81	0	-14	3
10	2	0.724	65	1	1.296	1	2	0.106	77	0	12	2
10	2	2.037	83	3	1.727	1	2	0.033	90	0	7	6
10	1	1.167	71	2	1.391	1	1	2.326	88	0	17	5
10	2	1.659	62	2	0.355	0	2	0.621	71	0	-9	5
10	2	0.593	71	1	3.055	1	2	0.667	71	0	0	2
10	1	0.945	72	2	0.381	0	1	0.243	67	0	5	4
10	2	1.232	60	2	0.541	1	2	0.422	76	0	16	5
10	2	0.878	65	3	2.342	1	2	0.696	76	0	11	6
10	2	1.094	65	2	0.619	0	1	0.826	78	1	143	4
10	1	1.505	63	2	0.156	1	1	0.001	79	0	16	1
10	2	0.854	78	2	0.481	0	2	0.035	83	0	-5	4
10	2	0.966	56	2	0.335	1	2	0.001	80	0	24	1
10	2	1.189	65	1	1.037	1	2	0.001	65	0	0	2
10	2	0.592	82	2	3.574	1	2	0.276	93	0	11	4
10	2	1.024	82	3	0.776	0	2	0.771	82	0	0	6
10	2	1.058	66	2	0.251	1	2	0.318	75	0	9	5
10	2	2.146	73	1	0.934	0	2	1.608	79	0	-6	3
10	1	0.949	70	2	0.558	0	1	0.156	78	0	-8	5
10	1	1.006	61	3	1.386	0	2	0.72	65	1	126	2
10	2	2.057	56	3	0.835	1	1	0.166	62	1	-118	6
10	2	0.514	70	3	0.886	0	2	0.384	73	0	-3	6
10	2	1.002	71	2	0.398	0	2	1.247	71	0	0	5
10	2	0.851	79	3	1.158	0	2	0.098	72	0	7	2
10	2	0.685	66	1	0.838	1	2	0.001	71	0	5	3
10	2	0.811	61	2	0.539	0	2	0.54	72	0	-11	1
10	1	1.33	82	2	0.415	1	1	0.001	92	0	10	5
10	2	1.945	70	4	0.995	0	2	0.049	70	0	0	6
10	1	0.969	76	3	0.801	0	1	2.468	78	0	-2	6
10	2	0.798	61	4	1.213	1	2	1.173	76	0	15	3
10	1	0.989	81	2	0.24	1	1	0.087	94	0	13	4
10	2	0.924	75	2	6.276	1	2	0.213	85	0	10	1
10	1	2.109	71	3	0.688	1	1	0.05	81	0	10	6
10	2	0.821	81	1	0.954	0	2	0.551	85	0	-4	3
10	1	1.053	78	2	0.438	1	1	0.515	83	0	5	1
10	2	1.747	82	3	0.703	1	2	0.002	84	0	2	6
10	2	1.231	71	2	0.499	0	2	2.088	70	0	1	5
10	1	1.216	70	2	0.301	0	2	0.531	72	1	142	5
10	1	0.916	82	3	1.101	0	1	0.999	88	0	-6	2
10	2	0.689	69	2	0.217	0	2	0.362	65	0	4	4
10	2	1.132	77	2	0.338	1	2	0.064	83	0	6	4
10	2	1.115	68	2	0.243	0	1	0.11	83	1	151	1
10	1	1	80	3	1.138	1	1	0.511	81	0	1	2
10	2	0.662	83	2	0.236	1	2	0.616	92	0	9	1
10	2	0.84	72	2	3.671	0	2	0.769	75	0	-3	4
10	2	2.201	59	3	1.12	1	2	0.914	65	0	6	2
10	2	0.69	72	3	0.742	0	2	0.001	76	0	-4	6
10	1	1.222	77	2	0.266	0	1	0.077	72	0	5	5
10	2	0.808	81	1	1.492	0	2	0.518	84	0	-3	2
10	2	0.798	71	4	1.215	1	2	1.173	81	0	10	3
10	2	0.989	74	2	0.818	1	2	0.087	86	0	12	4
10	2	0.829	82	2	0.264	1	2	0.089	92	0	10	5
10	2	0.801	65	2	0.317	0	2	1.301	76	0	-11	4
10	1	2.243	66	2	0.244	0	1	0.408	70	0	-4	4
10	2	2.137	77	1	1.582	0	2	0.645	82	0	-5	2
10	2	0.598	87	1	0.806	1	2	0.045	92	0	5	3
10	2	0.856	93	2	0.214	0	2	0.044	95	0	-2	4
10	2	2.652	71	3	0.894	0	1	0.7	82	1	153	6
10	2	1.455	67	2	0.19	0	1	0.145	77	1	144	5
10	1	1.916	70	2	0.308	0	2	0.908	76	1	146	1
10	2	0.652	93	2	0.18	0	2	0.036	93	0	0	4
10	1	0.844	87	1	1.044	0	1	0.043	91	0	-4	3
10	1	0.883	80	1	1.559	1	1	0.241	92	0	12	3
10	1	1.073	80	2	0.237	0	1	0.503	76	0	4	1
10	1	0.986	92	2	0.177	1	1	0.243	96	0	4	5
10	2	0.607	87	3	1.095	1	2	0.185	94	0	7	2
10	1	1.644	71	2	0.287	0	1	0.444	76	0	-5	1
10	2	0.563	86	1	1.426	1	2	0.001	91	0	5	2
10	2	0.626	76	3	0.653	0	2	0.385	88	0	-12	2
10	1	0.978	78	1	0.557	1	1	0.903	82	0	4	3
10	2	1.026	63	1	0.834	1	2	0.001	76	0	13	3
10	1	0.962	83	1	0.765	0	1	0.565	87	0	-4	2
10	2	0.454	82	1	1.702	1	2	0.001	87	0	5	2
10	2	0.708	71	1	0.754	0	2	0.105	75	0	-4	3
10	2	1.724	72	2	0.216	0	2	0	75	0	-3	4
10	1	0.998	73	3	0.92	0	1	0.001	81	0	-8	6
10	1	0.788	82	2	0.537	0	1	0.176	87	0	-5	5
10	2	0.987	77	1	1.659	1	2	0.176	86	0	9	2
10	2	0.992	70	2	0.217	0	2	0.068	76	0	-6	5
10	2	0.616	89	2	0.446	0	2	0.259	92	0	-3	1
10	2	0.693	92	2	0.516	1	2	0.077	96	0	4	1
10	2	0.786	86	2	0.296	0	2	0.075	90	0	-4	1
10	2	0.986	75	2	0.37	1	2	0.06	84	0	9	1
10	2	0.766	82	1	0.786	1	2	0.066	86	0	4	2
10	2	1.113	81	1	0.726	0	2	0.464	80	0	1	2
10	1	1.41	71	2	0.221	0	2	0.86	81	1	152	1
10	2	1.629	67	1	0.723	0	1	0.068	79	1	146	3
10	2	2.221	70	2	0.273	1	2	0.101	81	0	11	1
10	2	1.284	80	2	0.361	0	2	2.52	82	0	-2	1
10	2	1.915	76	2	0.191	0	2	0.325	76	0	0	4
10	2	0.722	88	2	0.164	1	2	0.057	92	0	4	5
10	1	1.117	66	3	0.77	1	1	0.221	74	0	8	6
10	2	0.424	83	2	0.246	0	2	0.058	83	0	0	4
10	2	1.324	78	3	0.571	0	2	0.875	82	0	-4	6
10	2	2.542	71	1	0.975	0	1	0.062	81	1	152	3
10	2	0.664	87	1	1.003	0	2	0.239	91	0	-4	3
10	2	0.893	90	1	0.857	0	2	0.198	86	0	4	2
10	1	0.905	87	1	0.779	1	1	0.537	93	0	6	3
10	2	2.123	77	1	0.581	0	2	0.057	75	0	2	3
10	2	0.711	83	2	0.462	1	2	0.083	84	0	1	1
10	1	1.007	71	3	0.907	1	1	0.164	78	0	7	6
10	1	0.714	86	2	0.293	0	1	0.09	92	0	-6	1
10	2	2.064	67	1	0.958	1	2	0.093	82	0	15	3
10	1	0.465	94	2	0.238	0	1	0.257	97	0	-3	5
10	2	0.678	85	1	0.77	1	2	0.051	86	0	1	2
10	2	0.796	86	2	0.352	1	2	0.091	92	0	6	4
10	2	0.784	87	2	0.116	1	2	0.001	91	0	4	5
10	2	0.704	86	4	1.3	0	2	0.18	91	0	-5	6
10	1	1.08	89	3	0.62	1	1	0.396	91	0	2	6
11	2	5.155	65	4	1.415	1	2	1.028	85	0	20	5
11	2	8.796	20	4	2.205	1	2	1.138	80	0	60	6
11	2	7.628	20	2	1.642	0	1	1.751	60	1	80	4
11	2	4.752	55	4	0.918	1	2	1.229	75	0	20	6
11	2	10.432	10	4	1.656	1	2	1.246	60	0	50	6
11	2	4.879	60	4	1.275	1	2	1.473	75	0	15	3
11	1	8.698	25	4	1.16	1	1	1.684	80	0	55	5
11	2	5.715	95	2	1.471	0	2	1.744	60	0	35	4
11	1	11.344	30	2	0.894	1	1	1.376	60	0	30	1
11	1	4.082	90	4	0.72	1	1	1.989	100	0	10	3
11	2	6.502	45	2	3.683	1	2	1.561	80	0	35	4
11	2	3.852	75	4	2.071	0	1	1.645	55	1	130	3
11	2	2.813	75	3	1.39	1	2	1.273	80	0	5	2
11	2	10.846	50	4	1.664	1	2	1.832	70	0	20	6
11	2	3.408	100	4	1.539	0	2	2.109	65	0	35	5
11	2	7.971	65	4	1.576	0	1	6.011	55	1	120	5
11	2	3.401	80	3	2.575	1	2	1.535	90	0	10	2
11	1	1.869	100	2	1.727	0	1	1.8	90	0	10	4
11	1	5.175	40	4	2.496	0	2	5.109	55	1	95	5
11	2	5.934	30	4	3.15	1	2	2.661	60	0	30	6
11	1	3.182	80	2	3.473	1	1	0.456	95	0	15	4
11	2	4.548	55	2	2.025	0	1	1.931	60	1	115	1
11	1	2.983	55	2	1.896	1	1	1.728	85	0	30	4
11	2	2.324	80	2	3.568	1	2	1.077	90	0	10	1
11	2	15.763	20	3	3.978	1	2	1.28	55	0	35	2
11	1	4.529	35	2	1.823	0	2	0.696	80	1	115	4
11	2	8.943	25	4	3.356	0	1	1.739	60	1	85	6
11	2	5.33	55	4	2.436	1	2	0.492	75	0	20	5
11	2	5.914	60	4	2.948	0	1	10.933	65	1	125	3
11	1	2.104	80	4	0.709	0	1	13.323	30	0	50	5
11	2	5.718	90	3	1.945	1	2	1.912	100	0	10	2
11	1	4.137	55	4	1.114	0	2	2.342	55	1	110	6
11	1	5.882	70	4	1.465	1	1	0.882	85	0	15	6
11	1	11.742	10	4	1.19	1	1	1.062	65	0	55	5
11	1	5.218	15	3	1.473	1	1	1.732	55	0	40	2
11	2	3.732	55	4	2.491	1	2	1.756	70	0	15	3
11	1	7.768	55	2	1.402	1	1	0.77	75	0	20	1
11	1	0.975	100	4	1.36	1	1	0.525	100	0	0	5
11	2	6.283	25	4	2.044	0	1	4.364	55	1	80	6
11	1	4.612	70	4	1.835	0	1	15.019	55	0	15	6
11	1	5.694	30	4	2.948	0	2	2.019	55	1	85	3
11	1	4.161	85	2	1.495	1	1	1.288	95	0	10	4
11	2	6.361	20	1	1.275	1	2	2.161	50	0	30	1
11	1	3.811	60	4	1.259	1	1	0.294	80	0	20	6
11	1	1.839	65	4	2.239	1	1	0.431	80	0	15	3
11	2	4.786	40	2	1.463	0	1	2.073	55	1	95	1
11	2	7.799	10	4	1.328	1	2	1.112	60	0	50	6
11	1	3.699	35	4	1.152	1	1	1.078	80	0	45	5
11	1	2.666	60	4	0.002	0	2	0.658	55	1	115	5
11	1	3.8	70	3	0.97	0	1	3.43	55	0	15	2
11	1	2.794	70	2	1.793	1	1	1.272	80	0	10	4
11	1	3.427	55	2	1.323	0	2	0.51	55	1	110	4
11	1	7.421	25	2	1.37	1	1	0.703	65	0	40	1
11	1	2.544	60	3	1.728	1	1	0.265	75	0	15	2
11	2	5.915	40	2	1.432	1	2	1.71	60	0	20	1
11	1	3.095	70	2	1.717	1	1	1.592	80	0	10	4
11	1	1.905	60	3	1.205	0	2	3.722	60	1	120	2
11	1	4.557	30	4	1.601	1	1	1.647	70	0	40	6
11	1	3.876	70	4	1.082	0	1	4.591	50	0	20	5
11	1	6.913	25	3	1.692	1	1	0.951	50	0	25	2
11	1	5.694	55	4	2.109	0	1	2.019	50	0	5	3
11	2	4.161	35	2	1.593	1	2	1.288	65	0	30	4
11	1	2.004	55	4	0.739	0	2	0.597	65	1	120	5
11	2	2.334	65	2	1.359	0	1	5.266	50	1	115	4
11	1	3.167	50	2	0.889	0	2	1.108	50	1	100	4
11	2	4.054	45	3	0.792	0	1	1.584	55	1	100	2
11	2	3.229	70	4	0.679	1	2	0.384	85	0	15	3
11	1	2.118	70	2	1.395	1	1	0.571	85	0	15	4
11	1	1.671	60	4	0.864	1	1	1.032	80	0	20	6
11	1	3.757	25	4	0.654	1	1	0.341	65	0	40	5
11	1	2.665	80	2	1.084	0	1	1.484	60	0	20	1
11	2	16.941	55	2	1.508	0	2	1.544	50	0	5	4
11	1	2.917	55	4	0.989	0	2	1.625	60	1	115	3
11	2	7.601	65	4	0.629	0	1	4.024	65	1	130	3
11	2	9.661	25	2	1.063	1	2	0.329	55	0	30	1
11	1	2.174	70	4	0.861	1	1	0.603	85	0	15	5
11	2	6.938	40	3	1.23	1	2	0.351	50	0	10	2
11	1	2.026	75	2	0.95	0	1	1.26	55	0	20	1
11	2	8.145	15	3	1.367	1	2	0.541	55	0	40	2
11	2	5.99	10	3	1.518	0	1	0.455	55	1	65	2
11	2	5.013	55	4	1.424	0	1	1.358	55	1	110	3
11	1	1.808	70	4	0.56	0	1	2.444	55	0	15	3
11	2	3.345	50	3	0.784	1	2	0.297	60	0	10	2
11	1	1.941	55	3	0.88	0	2	7.483	55	1	110	2
11	2	3.776	55	4	0.674	0	2	3.678	10	0	45	3
11	1	7.673	10	2	1.4	1	1	1.416	50	0	40	4
11	2	4.604	55	4	0.977	1	2	1.176	85	0	30	6
11	1	7.495	55	4	0.435	0	2	1.004	60	1	115	5
11	1	2.196	65	3	0.813	0	1	1.148	55	0	10	2
11	2	9.561	10	4	0.836	0	1	0.251	50	1	60	5
11	2	2.448	60	2	0.501	0	2	4.29	55	0	5	1
11	2	5.92	10	2	1.143	1	2	0.516	40	0	30	1
11	1	2.274	60	2	0.952	1	1	0.275	80	0	20	1
11	1	2.343	65	2	0.871	0	1	2.694	65	0	0	1
11	2	2.469	60	3	0.894	1	2	0.192	80	0	20	2
11	2	3.632	10	3	1.231	0	1	0.428	55	1	65	2
11	1	3.234	70	2	0.725	0	1	0.435	60	0	10	1
11	1	1.406	55	4	0.474	1	1	0.282	80	0	25	3
11	1	6.768	60	2	0.772	0	2	0.398	60	1	120	1
11	1	3.355	60	2	0.712	1	1	0.936	75	0	15	1
11	1	1.944	60	2	0.744	1	1	0.208	85	0	25	4
11	2	3.539	50	4	1.458	1	2	0.246	80	0	30	5
11	2	2.299	45	4	0.558	0	1	1.365	55	1	100	6
11	1	1.131	70	2	0.706	1	1	0.243	85	0	15	4
11	2	3.774	20	4	1.268	0	1	1.008	55	1	75	6
11	2	4.966	50	4	0.884	0	1	0.452	60	1	110	3
11	2	1.642	60	4	0.441	0	1	1.277	65	1	125	3
11	1	4.076	60	3	0.866	1	1	1.096	75	0	15	2
11	1	1.492	60	4	2.547	1	1	0.323	85	0	25	3
11	2	9.006	50	4	0.57	0	1	1.117	55	1	105	3
11	1	3.607	55	2	0.888	0	1	4.553	50	0	5	1
11	1	1.896	60	4	0.677	1	1	0.264	80	0	20	6
11	1	0.851	70	2	0.985	0	1	3.771	60	0	10	1
11	1	1.314	75	4	0.476	0	2	4.77	55	1	130	3
11	1	1.706	85	4	0.604	0	1	0.806	65	0	20	5
11	1	1.199	65	3	1.887	0	2	0.356	70	1	135	2
11	2	2.992	45	2	0.787	1	2	1.397	65	0	20	4
11	2	3.013	20	4	1.383	1	2	0.317	65	0	45	5
11	2	3.229	40	4	0.601	0	1	0.823	59	1	99	6
11	1	1.877	75	4	0.459	1	1	0.242	90	0	15	6
12	1	41.651	34	2	1.259	0	2	0.372	94	1	128	5
12	1	55.332	56	3	0.777	0	2	0.74	64	1	120	6
12	2	1.732	30	2	1.206	0	1	0.49	77	1	107	4
12	1	287.48	31	3	0.888	0	2	0.248	67	1	98	6
12	1	18.99	76	3	0.94	0	1	0.688	22	0	54	6
12	1	1.447	75	1	1.113	0	2	0.841	67	1	142	3
12	1	1.03	71	2	0.739	1	1	1.307	87	0	16	5
12	2	0.986	87	2	0.592	0	2	0.277	50	0	37	4
12	2	1.092	40	2	0.74	0	1	0.48	75	1	115	1
12	1	1.254	40	1	0.683	1	1	0.133	62	0	22	3
12	1	17.068	100	2	0.388	0	2	0.863	76	1	176	4
12	2	1.013	49	1	0.867	0	1	1.063	60	1	109	3
12	2	1.113	29	3	0.917	1	2	0.646	41	0	12	2
12	2	0.871	71	3	0.734	1	2	0.096	73	0	2	6
12	1	6.124	74	2	1.089	1	1	1.041	33	0	-41	5
12	2	1.029	68	2	1.05	0	1	1.228	86	1	154	5
12	1	106.806	72	3	1.245	0	2	0.569	25	1	97	2
12	2	1.354	32	2	5.914	1	2	0.909	81	0	49	4
12	1	1.153	38	2	0.828	0	2	0.634	43	1	81	5
12	1	0.47	84	3	0.711	0	1	13.727	73	0	11	6
12	2	0.804	82	2	0.433	0	2	0.413	70	0	12	4
12	2	0.446	9	2	0.075	0	1	0.329	40	1	49	1
12	2	0.793	34	2	0.282	0	1	0.536	61	1	95	4
12	2	1.311	62	2	2.07	1	2	0.523	80	0	18	1
12	2	61.053	32	1	0.527	1	2	0.001	68	0	36	2
12	2	0.643	27	2	0.193	1	2	0.082	78	0	51	4
12	2	0.558	35	4	0.29	0	2	0.228	66	0	-31	6
12	2	0.694	69	2	0.144	1	1	0.437	23	1	-92	5
12	1	0.648	92	1	0.612	1	1	1.113	79	0	-13	3
12	2	0.551	35	2	0.48	1	2	0	82	0	47	5
12	1	0.919	84	1	0.711	0	2	0.461	63	1	147	2
12	1	78.006	37	3	0.98	0	1	0.211	62	0	-25	6
12	1	0.741	68	3	0.614	1	1	0.028	70	0	2	6
12	2	0.436	82	2	0.126	0	1	0.028	23	1	105	5
12	2	1.003	64	1	0.776	0	2	3.984	65	0	-1	2
12	2	1.27	32	1	0.422	1	2	0.229	78	0	46	3
12	1	0.868	71	2	0.222	1	1	0.11	84	0	13	1
12	2	0.597	63	2	0.532	0	1	0.39	56	1	119	5
12	1	0.757	86	3	0.518	1	1	0.292	83	0	-3	6
12	2	0.712	57	3	0.457	1	2	0.194	42	0	-15	6
12	2	0.392	67	1	0.666	1	2	0.06	72	0	5	3
12	1	0.672	90	2	0.864	1	1	0.624	73	0	-17	4
12	2	0.863	76	2	1.04	1	2	0.258	88	0	12	1
12	1	74.267	21	3	1.321	1	2	0.469	37	1	-58	6
12	2	0.276	30	1	0.744	0	1	0.29	83	1	113	3
12	1	0.482	75	2	0.425	1	1	0.538	72	0	-3	1
12	1	0.688	98	3	0.683	0	1	1.134	36	0	62	6
12	2	0.53	76	2	0.265	0	1	0.181	31	1	107	5
12	1	1.082	74	2	30.716	0	2	0.416	86	1	160	5
12	1	0.739	21	1	0.405	0	2	0.05	29	1	50	2
12	1	0.395	30	2	0.208	1	2	0.518	4	1	-34	4
12	2	0.278	22	2	0.672	1	2	0.257	90	0	68	4
12	2	0.354	76	2	0.363	0	1	0.081	82	1	158	1
12	2	0.903	30	1	0.538	0	1	0.059	63	1	93	2
12	1	0.708	88	2	0.272	0	2	0.793	25	1	113	1
12	2	0.783	73	2	0.693	0	1	2.788	32	1	105	4
12	2	0.652	27	1	0.566	1	2	0.741	17	0	-10	2
12	1	0.919	35	3	0.814	1	2	8.167	34	1	-69	6
12	2	0.835	25	2	0.198	1	2	0.55	86	0	61	5
12	2	0.673	25	1	0.646	0	2	0.421	28	0	-3	2
12	2	0.392	19	1	0.405	1	2	0.06	24	0	5	3
12	2	0.672	78	2	0.264	1	2	0.624	37	0	-41	4
12	2	0.937	79	2	0.513	1	2	0.566	86	0	7	5
12	1	0.467	62	2	0.072	1	1	0	76	0	14	4
12	1	0.454	28	2	27.491	0	1	0.443	28	0	0	4
12	2	0.876	21	1	3.416	0	2	0.491	24	0	-3	2
12	2	0.864	68	1	0.35	1	2	0.153	27	0	-41	3
12	1	0.918	45	2	0.256	1	1	0.711	72	0	27	4
12	1	0.517	70	3	0.64	1	1	0	79	0	9	6
12	2	0.558	27	2	0.398	0	2	0.214	28	0	-1	5
12	2	0.199	71	2	0.354	1	2	0.331	22	0	-49	1
12	2	0.968	100	2	0.381	0	2	0.307	46	0	54	4
12	1	1.105	74	1	0.672	0	2	0.554	22	1	96	3
12	1	1.263	7	1	0.636	1	1	0.036	78	0	71	3
12	2	0.37	28	2	0.281	1	2	0.001	89	0	61	1
12	2	0.678	72	2	0.501	0	1	0.296	80	1	152	5
12	2	0.472	84	3	0.601	1	2	0.001	72	0	-12	2
12	2	0.652	74	2	0.464	1	2	0.489	75	0	1	1
12	2	0.758	85	1	0.787	1	2	0.096	78	0	-7	2
12	2	0.808	40	3	0.673	0	2	66.335	24	0	16	2
12	2	0.488	27	1	0.486	0	1	0.657	75	1	102	3
12	2	0.554	74	4	0.268	1	2	0.173	20	0	-54	3
12	1	0.571	37	1	0.563	0	2	0.164	73	1	110	2
12	1	0.076	84	1	0.772	0	2	0.447	37	1	121	2
12	2	0.297	35	1	0.482	0	2	0.263	56	0	-21	3
12	2	0.428	31	2	0.585	0	1	0.051	74	1	105	4
12	1	0.545	56	3	0.511	0	2	0.001	41	1	97	6
12	1	0.629	98	2	0.225	0	2	0.374	18	1	116	5
12	2	0.837	40	3	0.296	1	2	0.235	40	0	0	2
12	2	1.047	31	2	0.745	0	1	2.558	82	1	113	5
12	1	2.489	29	2	0.145	1	1	0.413	79	0	50	1
12	2	0.431	22	2	0.324	1	2	0.126	33	0	11	1
12	2	0.45	27	2	0.588	0	1	0.444	87	1	114	1
12	2	0.187	21	2	0.288	1	2	0.257	84	0	63	1
12	2	0.785	33	3	0.398	1	2	0.065	70	0	37	2
12	2	0.708	59	3	0.434	0	1	0	52	1	111	2
12	1	0.351	70	2	0.099	0	2	0.112	72	1	142	1
12	1	0.404	24	1	0.936	1	1	0.683	83	0	59	3
12	2	0.427	36	2	0.303	1	2	0.517	77	0	41	1
12	2	0.635	76	2	0.094	0	1	0.493	70	1	146	1
12	1	0.72	61	2	0.396	1	1	0.126	75	0	14	4
12	2	0.468	40	2	0.363	1	2	0.001	80	0	40	5
12	2	0.044	29	4	0	0	2	0.078	73	0	-44	6
12	1	0.626	91	2	0.231	1	1	0.259	87	0	-4	4
12	2	0.535	33	4	0.338	0	2	0.001	22	0	11	6
12	2	0.475	70	1	0.427	0	1	1.278	28	1	98	3
12	1	0.531	81	1	0.339	1	1	0.256	75	0	-6	3
12	2	0.984	30	1	0.512	0	1	0.092	70	1	100	2
12	1	0.487	81	1	0.579	1	1	0.038	29	0	-52	3
12	1	0.812	75	1	0.544	1	1	0.354	78	0	3	3
12	2	0.332	37	2	0.297	1	2	0.114	33	0	-4	1
12	1	0.683	76	3	0.629	1	1	0.456	86	0	10	6
12	2	0.327	100	2	0.214	1	2	0.081	100	0	0	1
12	2	0.241	78	1	0.492	1	2	0.082	74	0	-4	3
12	1	0.907	88	4	0.406	0	1	1.087	30	0	58	5
12	2	0.748	78	1	0.368	1	2	0.001	80	0	2	2
12	2	0.4	28	2	0.063	1	2	0.085	82	0	54	4
12	1	0.83	84	2	0.059	0	2	0.092	43	1	127	5
12	2	0.362	35	3	0.448	0	2	0	37	0	-2	6
12	2	0.479	30	3	0.973	0	1	0.058	79	1	109	6
13	1	9.069	99	4	0.659	0	1	1.262	90	0	9	5
13	1	2.485	84	3	0.705	0	2	0.802	91	1	175	6
13	1	5.572	87	3	2.334	1	1	0.959	80	0	-7	4
13	2	7.242	95	3	1.919	1	2	2.088	83	0	-12	6
13	1	9.208	83	3	8.677	0	2	0.915	88	1	171	6
13	1	0	93	4	7.934	0	1	0.566	98	0	-5	3
13	1	1.354	88	2	1.27	1	1	1.818	96	0	8	5
13	2	1.697	88	3	0.57	0	1	0.597	95	1	183	4
13	1	5.71	94	2	1.004	1	1	0.001	96	0	2	1
13	1	6.597	91	1	0.881	1	1	0.001	95	0	4	3
13	1	2.144	92	2	1.118	0	1	0.548	92	0	0	4
13	1	18.076	94	4	1.898	1	1	1.089	92	0	-2	3
13	1	15.888	85	1	1.092	0	1	0.593	97	0	-12	2
13	1	0.796	95	4	1.131	0	2	0.001	93	1	188	6
13	1	20.882	88	4	2.13	1	1	2.75	84	0	-4	5
13	1	1.888	91	4	0.798	1	1	0.966	89	0	-2	5
13	1	11.584	96	1	5.758	0	1	6.89	92	0	4	2
13	1	10.418	87	2	80.781	0	1	0.534	96	0	-9	4
13	1	14.298	77	4	4.213	0	2	2.237	90	1	167	5
13	1	0.979	87	3	7.991	0	1	0.518	87	0	0	6
13	1	0.738	88	2	0.764	1	1	0.602	90	0	2	4
13	1	1.386	91	2	1.218	1	1	0.647	93	0	2	1
13	1	0.779	89	2	1.251	1	1	0.941	89	0	0	4
13	1	0	86	1	0.641	0	2	1.461	88	1	174	1
13	1	11.673	95	3	17.621	0	1	191.695	95	0	0	2
13	1	0.813	92	3	1.388	0	1	2.144	91	0	1	4
13	1	1.561	88	4	2.052	1	1	1.816	95	0	7	6
13	1	69.943	90	2	8.193	0	2	1.533	82	1	172	5
13	1	6.719	89	1	0.889	1	1	3.688	85	0	-4	3
13	1	0.911	96	2	1.059	0	1	0.679	90	0	6	5
13	1	1.28	83	3	1.523	0	1	0.588	92	0	-9	2
13	1	0.792	89	4	2.149	0	1	0.976	89	0	0	6
13	1	0	82	4	0.684	1	1	18.525	84	0	2	6
13	1	0.336	86	4	1.047	1	1	14.734	91	0	5	5
13	1	0.975	97	1	0.829	1	1	0.945	93	0	-4	2
13	1	2.642	93	1	0.666	0	1	0.775	93	0	0	3
13	1	3.144	96	1	0.992	1	1	0.734	91	0	-5	1
13	1	9.651	92	2	5.868	1	1	0.566	83	0	-9	5
13	1	1.031	96	3	1.203	1	1	4.983	92	0	-4	6
13	1	0.86	99	3	1.307	0	2	2.329	96	1	195	6
13	1	3.083	88	4	3.607	0	1	2.111	79	0	9	3
13	1	1.089	84	2	2.147	1	1	0.238	92	0	8	4
13	1	0.495	90	1	1.146	0	2	1.301	92	1	182	1
13	1	3.738	81	3	1.95	1	1	0.384	90	0	9	6
13	1	0.588	90	1	1.37	1	1	1.475	92	0	2	3
13	1	0.708	86	2	2.151	1	1	0.55	92	0	6	1
13	1	0.972	90	4	0.847	0	1	0.267	81	0	9	6
13	1	1.463	88	4	5.203	1	1	0.587	89	0	1	5
13	1	0.758	84	2	1.359	0	1	0.377	77	0	7	5
13	1	0.804	78	1	1.874	0	1	1.027	85	0	-7	2
13	1	5.841	88	2	2.906	1	1	0.523	82	0	-6	4
13	1	0.971	88	3	2.231	0	1	0.421	90	0	-2	4
13	1	0	92	1	1.391	1	1	0.714	91	0	-1	1
13	1	0	84	3	1.413	1	1	0.326	86	0	2	2
13	1	0.609	87	2	1.323	0	1	0.432	88	0	-1	1
13	1	0.518	82	2	2.508	1	1	0.6	84	0	2	4
13	1	2.893	91	3	0.89	0	1	0.527	79	0	12	2
13	1	0.871	87	3	0.669	1	1	1.18	92	0	5	6
13	1	0.754	84	4	1.176	0	1	0.276	83	0	1	5
13	1	0.942	84	1	1.058	1	1	1.869	87	0	3	2
13	1	3.083	92	1	1.479	0	1	2.111	83	0	9	3
13	2	1.089	83	3	1.247	1	2	0.238	82	0	-1	4
13	1	0.62	91	4	1.703	0	1	0.533	93	0	-2	5
13	1	0.181	88	2	2.241	1	2	0.37	93	1	-181	4
13	1	0.986	92	3	1.772	0	1	0.268	88	0	4	4
13	1	2.277	87	3	1.025	1	1	0.447	90	0	3	2
13	1	0.68	81	1	2.181	0	1	1.807	94	0	-13	3
13	1	0.387	86	2	1.249	1	1	0.85	94	0	8	4
13	1	2.413	90	3	11.418	1	1	0.658	91	0	1	6
13	1	0.581	88	2	2.712	1	1	0.643	82	0	-6	5
13	1	0.589	88	1	3.319	0	2	0.534	85	1	173	1
13	2	4.241	88	3	2.051	0	2	1.456	93	0	-5	4
13	1	1.225	94	1	2.247	0	1	0.284	84	0	10	3
13	1	0.7	83	1	2.21	1	1	0.347	84	0	1	3
13	1	0.482	93	2	1.096	0	1	0.913	87	0	6	1
13	1	0.469	89	2	1.706	1	1	0.777	88	0	-1	5
13	1	0.518	87	3	3.861	0	1	0.504	80	0	7	2
13	1	1.401	86	1	8.503	0	1	0.321	84	0	2	1
13	1	1.162	87	1	3.628	0	1	0.764	91	0	-4	2
13	1	0.993	86	3	1.189	1	1	0.354	94	0	8	2
13	1	3.435	83	1	3.654	1	1	0.387	86	0	3	3
13	1	0.575	87	4	1.304	0	1	0.384	92	0	-5	3
13	1	0.409	90	1	3.097	0	2	1.012	88	1	178	2
13	1	1.722	88	1	1.091	0	2	0.926	84	1	172	2
13	2	7.99	89	4	2.277	0	2	2.925	88	0	1	3
13	1	0.093	91	2	15.604	1	2	3.936	91	1	-182	4
13	1	1.026	87	4	3.52	0	1	37.033	88	0	-1	6
13	1	2.804	91	4	0.481	0	2	0.404	87	1	178	5
13	1	673.905	90	3	220.588	0	1	786.39	85	0	5	2
13	2	3.404	86	4	4.463	0	1	0.971	94	1	180	5
13	1	0.867	88	2	1.033	1	1	0.555	93	0	5	1
13	1	0.208	87	1	4.046	0	1	2.847	88	0	-1	1
13	1	0.391	85	1	1.61	1	1	0.517	95	0	10	1
13	1	0.474	93	2	1.792	0	2	0.592	87	1	180	1
13	2	2.859	92	3	1.129	1	1	364.015	91	1	-183	2
13	1	7.049	90	3	0.515	1	1	0.281	93	0	3	2
13	1	5.806	89	2	227.908	0	1	0.295	86	0	3	1
13	1	4.333	86	4	1.507	1	1	23.16	82	0	-4	3
13	1	0.471	85	2	1.279	0	2	0.509	86	1	171	1
13	1	0.774	91	2	1.205	1	1	2.374	84	0	-7	1
13	2	0.701	83	2	1.142	0	1	0.083	94	1	177	4
13	2	1.671	81	4	2.834	1	2	0.421	84	0	3	5
13	1	1.111	87	3	1.782	1	1	2.546	89	0	2	6
13	2	0.556	80	2	2.249	0	1	0.773	82	1	162	4
13	2	1.119	88	4	0.791	0	1	1.126	93	1	181	6
13	1	1.432	89	4	0.677	1	1	1.19	88	0	-1	3
13	2	1.446	87	4	0.765	0	1	0.652	92	1	179	3
13	2	1.105	81	1	2.743	0	2	0.494	93	0	-12	2
13	2	0.981	93	4	1.329	0	1	1.325	94	1	187	3
13	2	2.417	90	1	1.007	0	2	0.816	90	0	0	3
13	2	1.263	85	1	1.851	1	1	0.775	88	1	-173	1
13	2	0.652	93	3	2.244	0	1	0.887	92	1	185	6
13	2	0.228	82	1	3.569	1	2	0.814	85	0	3	1
13	1	1.645	93	1	1.933	0	1	1.55	87	0	6	3
13	2	1.224	84	2	1.74	1	2	0.001	85	0	1	5
13	1	0.476	90	1	2.142	0	1	0.504	92	0	-2	2
13	2	0.58	77	2	1.521	1	2	1.238	81	0	4	4
13	2	1.061	85	2	1.93	1	2	0.703	93	0	8	5
13	2	0.928	80	3	1.244	0	1	0.128	94	1	174	6
13	2	0	83	4	2.884	0	1	1.811	95	1	178	6
14	2	3.555	50	2	3.743	1	2	2.497	50	0	0	5
14	1	3.162	65	3	7.308	0	1	3.139	65	0	0	6
14	1	5.902	26	3	1.693	1	1	6.838	50	0	24	4
14	1	4.489	50	3	1.681	0	1	0.892	50	0	0	6
14	1	4.036	38	3	1.226	0	2	3.321	23	1	61	6
14	2	0.999	33	1	0.802	1	2	2.538	50	0	17	3
14	1	1.596	38	2	1.596	1	1	0.48	30	0	-8	5
14	1	1.457	34	3	1.248	1	1	2.216	56	0	22	4
14	2	2.616	26	1	3.618	0	1	1.059	50	1	76	1
14	2	7.711	50	1	4.123	0	2	0.87	53	0	-3	3
14	1	2.282	22	3	3.348	0	1	1.231	50	0	-28	4
14	2	4.061	62	1	1.321	0	1	2.245	4	1	66	3
14	2	5.312	38	1	1.573	1	2	1.641	50	0	12	2
14	1	2.151	34	3	0.516	0	1	1.271	38	0	-4	6
14	1	2.946	29	2	5.017	1	1	2.483	50	0	21	5
14	1	4.388	58	2	4.712	1	2	0.002	60	1	-118	5
14	2	1.338	50	1	0.6	1	2	3.062	50	0	0	2
14	1	1.012	38	3	1.544	0	2	0.577	25	1	63	4
14	1	0.97	36	2	1.957	0	1	1.105	37	0	-1	5
14	1	2.299	33	3	1.988	0	2	0.802	36	1	69	6
14	1	1.408	24	3	0.682	1	1	0.582	24	0	0	4
14	2	1.346	32	1	1.347	0	1	0.665	39	1	71	1
14	1	4.307	22	3	1.105	1	1	0.351	28	0	6	4
14	2	3.309	30	1	1.045	1	2	1.086	34	0	4	1
14	1	2.111	24	1	0.579	0	1	1.457	44	0	-20	2
14	1	2.691	30	3	1.358	0	1	1.185	23	0	7	4
14	1	3.05	22	3	2.284	1	1	1.398	25	0	3	6
14	1	1.422	15	2	1.945	0	1	4.8	25	0	-10	5
14	2	3.034	24	1	1.371	0	2	2.817	23	0	1	3
14	1	1.579	22	2	1.989	0	1	5.049	18	0	4	5
14	1	1.306	30	1	0.53	0	1	0.55	18	0	12	2
14	2	1.015	28	3	1.412	1	2	2.594	35	0	7	6
14	2	1.358	20	3	2.096	0	2	1.345	18	0	2	6
14	1	4.826	32	2	1.513	1	1	1.93	28	0	-4	5
14	2	4.187	18	1	1.668	0	2	0.432	33	0	-15	2
14	1	0.657	17	1	0.546	0	1	2.298	21	0	-4	3
14	1	0.979	20	1	0.406	1	1	0.579	23	0	3	1
14	1	3.119	25	2	1.143	1	1	0.82	29	0	4	5
14	1	1.188	38	3	2.322	1	1	0.553	36	0	-2	6
14	1	1.342	27	3	1.292	0	1	0.648	31	0	-4	6
14	2	2.858	32	1	0.421	1	2	1.09	22	0	-10	3
14	2	0.805	30	3	0.918	0	2	0.176	36	0	-6	4
14	1	2.064	27	1	0.258	0	1	0.465	40	0	-13	1
14	1	1.38	21	3	0.888	1	1	2.154	27	0	6	6
14	1	0.254	22	1	0.749	1	1	1.169	21	0	-1	3
14	2	1.049	25	1	0.615	0	2	0.353	33	0	-8	1
14	1	0.523	16	3	0.54	0	1	0.225	28	0	-12	6
14	2	0.48	29	2	1.014	0	2	0.271	27	0	2	5
14	1	1.272	20	2	1.73	0	1	2.467	33	0	-13	5
14	1	0	23	1	0.877	0	1	0.284	23	0	0	2
14	1	2.11	22	3	1.639	1	1	4.406	26	0	4	4
14	1	1.18	25	3	0.453	0	1	1.012	35	0	-10	4
14	2	1.03	14	1	0.412	0	2	0.544	22	0	-8	1
14	1	2.455	26	1	0.581	1	1	0.439	29	0	3	2
14	2	2.955	19	1	5.64	1	2	0.265	28	0	9	1
14	2	0.601	25	3	2.502	0	1	0.248	24	1	49	4
14	1	0.43	19	1	0.209	0	1	0.187	24	0	-5	2
14	2	1.245	56	3	0.444	0	1	0.962	3	1	59	6
14	1	0.976	17	2	0.97	0	1	4.804	27	0	-10	5
14	1	3.797	29	1	5.561	1	1	0.498	26	0	-3	2
14	2	2.858	23	1	0.449	1	2	1.09	34	0	11	3
14	1	0.805	23	3	0.37	0	1	0.176	26	0	-3	4
14	1	0.277	14	2	1.147	0	2	0.809	20	1	34	5
14	2	2.648	26	3	0.941	0	2	1.459	22	0	4	4
14	1	0.525	30	3	0.94	0	1	1.645	31	0	-1	4
14	2	2.663	17	1	0.573	0	1	0.219	27	1	44	2
14	2	0.633	24	1	0.5	1	2	0.529	24	0	0	3
14	2	0.667	19	3	0.999	0	2	0.863	28	0	-9	4
14	1	0.49	14	3	0.387	1	1	0.708	34	0	20	6
14	1	0.296	22	2	0.493	1	1	0.529	15	0	-7	5
14	1	1.449	45	1	0.557	0	1	0.169	25	0	20	1
14	2	2.969	33	3	1.188	0	2	1.4	26	0	7	4
14	2	0.262	34	1	0.309	1	2	1.009	37	0	3	3
14	1	0.67	24	1	0.305	1	1	0.27	33	0	9	3
14	2	1.019	22	1	0.24	1	2	0.572	21	0	-1	1
14	1	0.764	19	2	0.543	1	1	0.184	28	0	9	5
14	1	1.467	38	1	0.661	0	1	0.692	31	0	7	2
14	2	0.648	42	1	1.434	1	2	0.487	45	0	3	1
14	1	0.792	23	1	0.54	0	1	0.571	33	0	-10	2
14	2	0.851	19	1	0.376	0	2	2.562	22	0	-3	2
14	2	0	23	1	0.448	0	2	0.359	17	0	6	3
14	1	0.416	28	1	0.534	0	1	0.922	15	0	13	3
14	2	0.536	21	1	0.486	1	2	0.569	30	0	9	2
14	2	0.366	23	1	0.713	1	2	0.148	17	0	-6	2
14	2	4.109	30	1	1.114	0	2	1.094	23	0	7	3
14	1	8.845	29	3	0.268	1	2	0.678	20	1	-49	4
14	1	0.961	25	3	0.511	0	2	0.145	35	1	60	6
14	1	0.678	24	2	2.013	0	2	9.232	17	1	41	5
14	2	0.862	28	1	0.241	1	2	0.184	24	0	-4	2
14	2	1.111	21	2	0.319	0	2	0.27	30	0	-9	5
14	2	0.464	14	1	0.284	0	2	0.214	18	0	-4	1
14	2	0.942	27	2	0.561	1	2	1.389	24	0	-3	1
14	1	24.057	22	1	0.293	1	1	1.416	25	0	3	1
14	2	2.239	39	1	1.057	1	2	0.263	34	0	-5	1
14	2	2.023	74	1	0.337	1	2	1.671	57	0	-17	2
14	2	0.999	24	1	0.688	0	2	0.246	20	0	4	2
14	2	0.966	12	1	0.368	1	2	0.393	28	0	16	1
14	2	0.469	23	1	0.457	0	2	0.351	27	0	-4	3
14	2	0.754	34	1	1.578	1	2	0.412	29	0	-5	1
14	1	0.42	25	1	0.352	1	1	0.521	32	0	7	1
14	1	0.804	43	3	0.965	1	1	0.911	23	0	-20	4
14	2	0.569	26	2	35.142	1	2	0.335	35	0	9	5
14	2	0.69	23	3	1.824	0	2	1.024	25	0	-2	6
14	2	0.511	29	3	1.061	0	2	0.404	24	0	5	4
14	2	0.374	41	3	0.188	0	1	1.041	26	1	67	6
14	2	0.587	31	1	0.53	0	2	0.177	27	0	4	3
14	1	1.274	34	1	0.183	1	1	0.483	28	0	-6	3
14	2	0.439	27	1	0.573	0	2	0.864	23	0	4	2
14	2	0.87	22	1	0.274	0	2	0.275	25	0	-3	3
14	1	0.522	38	1	0.24	1	1	0.282	27	0	-11	3
14	2	1.505	18	1	0.419	1	2	0.72	28	0	10	1
14	1	6.151	26	3	1.755	1	1	2.404	45	0	19	6
14	1	0.619	35	1	0.312	0	1	0.531	19	0	16	1
14	2	0.49	31	1	0.428	1	2	0.457	33	0	2	3
14	1	0.262	32	2	0.267	0	1	0.592	34	0	-2	5
14	1	19.014	29	1	0.212	0	1	0.433	38	0	-9	2
14	2	0.183	25	2	0.466	1	2	0.437	29	0	4	4
14	2	0.331	24	2	0.262	1	2	0.388	28	0	4	5
14	2	0.696	23	3	0.35	0	2	0.233	20	0	3	6
14	2	0	29	3	0.389	0	2	0.547	29	0	0	6
15	1	0.637	38	4	1.083	0	2	0.202	65	1	103	5
15	1	0.267	34	4	1.79	0	2	0.356	66	1	100	6
15	1	1.601	35	2	0.523	1	1	0.226	71	0	36	4
15	1	1.213	41	4	0.902	0	2	0.071	65	1	106	6
15	1	1.253	32	4	0.646	0	2	0.419	67	1	99	6
15	2	0.442	42	4	0.491	1	2	0.087	75	0	33	3
15	1	0.987	45	4	0.46	1	1	0.73	65	0	20	5
15	2	1.669	67	3	1.413	0	1	0.343	67	1	134	4
15	2	0.77	41	1	0.823	0	1	0.042	72	1	113	1
15	2	0.753	45	1	0.83	0	1	0.593	73	1	118	3
15	1	2.372	37	3	1.06	0	2	0.222	63	1	100	4
15	1	0.56	36	4	0.646	1	1	0.098	76	0	40	3
15	1	0.696	43	3	1.664	0	2	0.078	70	1	113	2
15	2	0.697	32	4	0.873	1	2	0.192	70	0	38	6
15	2	1.658	36	4	0.422	0	1	0.196	77	1	113	5
15	1	1.009	41	4	1.95	1	1	2.253	68	0	27	5
15	2	0.881	37	1	1.087	1	2	0.796	75	0	38	2
15	2	0.621	39	2	0.403	1	2	0.168	73	0	34	4
15	1	0.474	57	4	0.399	0	2	0.046	47	1	104	5
15	2	0.721	36	4	0.482	1	2	0.491	78	0	42	6
15	2	0.318	34	3	1.038	0	2	1.903	42	0	-8	4
15	1	0.338	35	1	0.825	1	1	0.152	65	0	30	1
15	1	1.054	32	3	0.927	1	1	0.253	75	0	43	4
15	2	0.756	37	1	0.989	1	2	0.073	69	0	32	1
15	1	0.663	34	3	0.862	0	2	0.244	67	1	101	2
15	2	0.588	33	3	0.912	1	2	3.768	65	0	32	4
15	1	1.134	32	4	1.005	1	1	0.083	77	0	45	6
15	1	0.358	32	4	1.063	0	2	0.048	68	1	100	5
15	1	0.479	31	4	0.992	1	1	0.166	73	0	42	3
15	2	0.49	34	4	1.029	1	2	0.054	70	0	36	5
15	1	0.489	34	3	2.52	0	2	0.445	65	1	99	2
15	2	1.004	32	4	0.814	1	2	0.105	65	0	33	6
15	2	0.887	29	4	0.641	0	1	3.895	70	1	99	6
15	1	1.257	40	4	0.496	1	1	1.147	74	0	34	5
15	1	1.083	33	3	1.078	1	1	1.278	69	0	36	2
15	2	0.967	32	4	0.956	1	2	0.13	72	0	40	3
15	2	0.514	34	1	0.566	0	1	0.071	74	1	108	1
15	2	0.751	37	4	0.917	0	1	0.367	73	1	110	5
15	1	0.506	34	4	0.972	1	1	1.183	56	0	22	6
15	2	0.641	38	4	0.938	1	2	0.486	65	0	27	6
15	1	0.693	36	4	0.434	0	2	0.289	66	1	102	3
15	2	0.796	36	3	0.916	0	1	0.367	70	1	106	4
15	1	0.606	34	1	0.809	0	2	0.001	58	1	92	1
15	2	0.783	33	4	0.541	0	1	0.184	78	1	111	6
15	2	0.701	35	4	0.758	0	1	0.001	70	1	105	3
15	1	0.913	33	1	0.66	1	1	0.272	77	0	44	1
15	1	0.855	39	4	0.493	0	2	0.182	81	1	120	6
15	2	0.523	35	4	0.719	0	1	0.001	66	1	101	5
15	2	0.785	31	4	0.635	1	2	0.001	74	0	43	5
15	2	0.731	38	3	1.198	1	2	0.165	71	0	33	2
15	1	0.676	34	2	0.751	1	1	0.27	74	0	40	4
15	2	0.347	32	3	0.661	1	2	0.04	66	0	34	4
15	1	0.68	36	1	0.618	1	1	0.154	68	0	32	1
15	1	0.989	36	3	0.558	1	1	0.136	78	0	42	2
15	1	0.622	34	1	0.599	0	2	0.172	68	1	102	1
15	2	0.671	36	3	0.397	0	1	0.394	68	1	104	4
15	1	0.783	43	3	1.021	0	2	0.245	68	1	111	2
15	1	1.038	34	3	1.697	1	1	0.143	75	0	41	6
15	2	0.652	31	4	0.825	1	2	0.248	70	0	39	5
15	2	1.172	35	3	0.833	0	1	0.47	71	1	106	2
15	1	0.693	25	4	0.628	0	2	0.289	75	1	100	3
15	1	0.796	32	3	0.843	0	2	0.367	76	1	108	4
15	1	0.736	40	4	0.736	0	2	0.426	67	1	107	5
15	1	1.472	33	3	0.847	1	1	0.347	75	0	42	4
15	1	0.548	32	3	0.842	0	2	0.07	72	1	104	4
15	2	0.533	30	3	1.418	0	1	0.76	71	1	101	2
15	1	0.574	33	4	1.078	0	2	0.265	74	1	107	3
15	2	0.65	32	2	0.775	0	1	0.307	71	1	103	4
15	1	0.482	34	4	0.962	1	1	0.102	78	0	44	6
15	1	0.938	37	4	0.714	1	1	1.137	72	0	35	5
15	1	0.509	29	2	1.155	0	2	0.163	75	1	104	1
15	2	0.853	34	3	1.165	0	1	0.497	68	1	102	4
15	1	0.682	30	4	0.742	0	2	0.327	72	1	102	3
15	1	0.55	32	4	0.485	1	1	0.821	84	0	52	3
15	1	0.488	32	1	1.377	0	2	0.3	71	1	103	1
15	2	1.504	36	4	0.495	0	1	0.388	77	1	113	5
15	1	1.092	31	3	0.931	0	2	0.124	73	1	104	2
15	1	0.482	35	1	0.696	0	2	0.401	68	1	103	1
15	2	0.555	31	3	0.579	1	2	0.365	74	0	43	2
15	2	0.673	37	3	1.214	0	1	0.133	69	1	106	2
15	2	0.686	32	4	1.517	0	1	0.748	74	1	106	3
15	1	0.773	37	1	1.081	0	2	0.024	67	1	104	3
15	1	0.177	35	3	0.642	0	2	0.073	67	1	102	2
15	1	0.692	53	3	1.564	0	2	0.248	68	1	121	2
15	1	0.738	40	4	0.383	1	1	0.557	67	0	27	3
15	1	0.737	34	3	0.955	1	1	0.57	73	0	39	4
15	1	0.709	36	4	0.572	0	2	0.2	73	1	109	6
15	1	0.37	36	4	1.112	0	2	0.331	70	1	106	5
15	1	0.662	32	3	0.76	0	2	0.087	73	1	105	2
15	2	0.473	45	4	0.76	0	1	0.135	74	1	119	5
15	2	0.523	35	1	1.126	0	1	0.029	72	1	107	1
15	1	0.75	32	2	1.348	0	2	0.021	65	1	97	1
15	1	0.771	31	1	1.337	1	1	0.834	70	0	39	1
15	1	0.644	32	1	0.735	0	2	0.085	68	1	100	1
15	2	1.186	31	1	0.857	1	2	1.795	75	0	44	2
15	1	0.627	34	3	1.04	1	1	0.08	76	0	42	2
15	2	0.469	31	2	0.758	1	2	0.238	72	0	41	1
15	2	0.738	31	4	0.649	0	1	0.869	73	1	104	3
15	2	0.543	33	1	0.536	1	2	0.042	69	0	36	1
15	1	0.642	28	1	1.35	1	1	0.073	72	0	44	1
15	1	0.266	30	3	1.281	1	1	0.312	78	0	48	4
15	1	0.469	38	4	1.154	0	2	0.032	70	1	108	5
15	1	0.433	22	4	0.513	1	1	0.06	73	0	51	6
15	1	0.731	33	3	0.995	1	1	0	67	0	34	4
15	1	0.554	35	4	1.327	1	1	0.045	83	0	48	6
15	2	0.73	39	4	0.685	0	1	0.034	74	1	113	3
15	1	0.653	33	4	0.479	1	1	0.112	62	0	29	3
15	2	0.496	38	1	0.544	0	1	0.253	76	1	114	2
15	1	0.872	31	4	0.898	1	1	0.047	78	0	47	3
15	2	0.79	25	1	0.766	0	1	0.228	73	1	98	3
15	1	0.332	30	1	0.778	0	2	0.854	66	1	96	1
15	1	0.443	29	3	0.913	1	1	0.001	72	0	43	6
15	1	0.775	30	1	0.654	0	2	0.054	75	1	105	1
15	2	0.552	33	4	0.428	1	1	0.034	35	1	-68	3
15	1	0.612	35	4	0.69	0	2	0.001	74	1	109	5
15	2	0.842	31	3	0.884	1	2	0.078	75	0	44	2
15	1	0.502	29	3	0.797	0	2	0.195	72	1	101	4
15	1	2.189	37	4	0.726	0	2	0.062	78	1	115	5
15	1	0.62	35	4	1.34	1	1	0.001	70	0	35	6
15	1	0.754	38	4	0.84	1	1	0.053	73	0	35	6
16	2	0.746	61	2	0.386	1	2	0.659	69	0	8	5
16	2	1.5	73	3	1.131	1	1	2.384	15	1	-88	6
16	1	3.163	54	3	3.293	1	1	1.266	75	0	21	4
16	1	1.796	38	3	0.632	0	2	4.326	57	1	95	6
16	2	1.065	34	3	5.004	1	2	0.154	61	0	27	6
16	2	0.562	64	1	0.279	1	2	0.649	82	0	18	3
16	2	1.177	47	2	0.817	0	1	0.788	55	1	102	5
16	2	1.357	30	3	0.829	0	1	0.715	59	1	89	4
16	1	0.461	85	1	0.526	1	1	0.165	90	0	5	1
16	2	0.9	44	1	0.599	0	1	5.454	56	1	100	3
16	1	1.24	55	3	0.381	0	1	1.781	43	0	12	4
16	2	1.153	37	1	1.268	0	1	2.377	57	1	94	3
16	2	1.147	39	3	0.621	1	2	2.621	59	0	20	2
16	1	0.917	33	3	0.379	0	2	0.227	66	1	99	6
16	2	1.481	36	2	0.608	0	1	0.57	54	1	90	5
16	1	0.806	56	2	0.85	1	1	0.427	68	0	12	5
16	2	0.967	59	3	0.479	1	2	0.383	71	0	12	2
16	1	1.156	66	3	0.54	0	2	0.73	57	1	123	4
16	1	1.308	71	2	0.712	0	2	2.256	49	1	120	5
16	2	0.676	64	3	0.563	1	2	0.241	84	0	20	6
16	2	1.064	46	3	0.399	0	1	0.574	58	1	104	4
16	2	0.607	46	1	0.338	0	1	0.527	58	1	104	1
16	1	0.528	56	3	0.349	1	1	0.099	83	0	27	4
16	2	0.469	47	1	0.309	1	2	0.835	66	0	19	1
16	1	17.787	56	3	0.891	0	2	0.569	65	1	121	2
16	2	0.858	50	3	0.602	1	2	0.535	66	0	16	4
16	2	0.736	44	3	0.499	0	1	0.446	68	1	112	6
16	2	0.774	41	2	0.609	1	2	0.176	53	0	12	5
16	2	1.969	36	1	0.213	0	1	0.481	50	1	86	3
16	1	1.917	47	2	0.734	0	2	0	54	1	101	5
16	1	1.265	58	3	0.2	0	2	2.77	55	1	113	2
16	1	1.267	46	3	0.716	0	1	7.302	41	0	5	6
16	2	0.736	46	3	0.568	0	1	0.67	55	1	101	6
16	2	0.611	45	2	1.034	0	1	0.369	55	1	100	5
16	2	0.563	40	3	0.097	0	1	0.338	65	1	105	2
16	2	1.288	70	1	0.375	1	2	0.554	85	0	15	3
16	1	0.544	42	1	1.726	1	1	0.675	59	0	17	1
16	2	0.785	11	2	0.622	0	1	0.641	54	1	65	5
16	1	1.002	41	3	0.784	1	1	0.365	61	0	20	6
16	1	0.971	42	3	0.46	0	2	0.329	50	1	92	6
16	1	1.285	41	1	0.703	0	2	2.451	57	1	98	3
16	1	0.953	100	3	0.316	1	1	0.354	100	0	0	4
16	1	1.03	38	1	0.612	0	2	0.022	53	1	91	1
16	2	0.839	30	3	0.527	0	1	0.566	59	1	89	6
16	2	0.951	68	1	0.684	0	2	0.301	36	0	32	3
16	2	1.042	36	1	0.647	0	1	0.38	63	1	99	1
16	1	1.031	51	3	0.124	0	2	0.254	47	1	98	6
16	1	1.154	26	2	1.033	1	1	0.001	69	0	43	5
16	2	0.827	55	2	0.751	1	2	0.537	67	0	12	5
16	2	0.95	31	3	0.519	1	2	0.084	58	0	27	2
16	2	13.49	41	3	0.618	0	1	0.241	61	1	102	4
16	2	0.616	28	3	0.935	1	2	3.523	70	0	42	4
16	2	1.783	43	1	0.464	0	1	0.718	70	1	113	1
16	2	1.035	35	3	0.499	0	1	0.192	65	1	100	2
16	2	1.064	58	1	0.429	1	2	0.827	77	0	19	1
16	1	0.695	36	3	1.494	1	1	0.254	70	0	34	4
16	2	3.26	38	3	0.46	1	2	0	60	0	22	2
16	2	4.035	32	3	0.477	0	1	0.102	59	1	91	6
16	2	0.561	39	2	0.64	1	2	0.268	58	0	19	5
16	1	2.219	17	3	0.15	1	1	0.188	61	0	44	2
16	2	1.285	15	1	0.546	1	2	2.451	60	0	45	3
16	2	0.953	12	3	0.428	1	2	0.354	55	0	43	4
16	1	1.132	58	2	0.673	0	2	0.871	59	1	117	5
16	2	0.536	17	3	0.27	0	1	0	65	1	82	4
16	2	0.408	15	3	0.516	1	2	0.167	58	0	43	4
16	1	0.925	11	3	0.664	1	1	0.099	65	0	54	2
16	2	4.065	7	1	1.301	1	2	1.863	62	0	55	3
16	2	0.714	26	3	0.825	0	1	0.072	55	1	81	4
16	2	0.837	15	3	0.314	0	1	0.098	62	1	77	6
16	1	0.573	43	2	1.142	1	1	0.274	64	0	21	5
16	1	0.77	12	1	0.601	0	2	0.054	56	1	68	1
16	2	0.892	12	3	0.346	0	1	0.078	59	1	71	4
16	2	1.12	13	1	0.491	1	2	0.414	65	0	52	3
16	1	10.178	35	1	0.462	1	1	0.333	64	0	29	3
16	2	0.524	12	1	0.388	1	2	0.001	61	0	49	1
16	2	0.93	14	2	0.732	0	1	0	59	1	73	5
16	1	0.412	27	3	0.138	0	2	0.472	64	1	91	2
16	2	1.383	26	1	0.622	1	2	2.17	57	0	31	1
16	2	5.246	41	3	4.171	1	2	0.181	56	0	15	2
16	2	2.088	8	3	0.533	0	1	0.147	54	1	62	2
16	2	0.446	21	1	0.75	0	1	1.326	58	1	79	3
16	1	0.505	17	1	1.317	0	2	1.633	58	1	75	3
16	1	418.233	21	3	0.627	0	2	0	56	1	77	2
16	2	0.788	16	3	1.711	1	2	0.001	63	0	47	2
16	1	0.983	15	1	0.395	1	1	0.132	61	0	46	3
16	1	1.722	19	3	0.446	1	1	0.799	60	0	41	4
16	2	0.956	20	3	0.897	1	2	0.158	61	0	41	6
16	1	0.767	60	2	0.755	0	1	0	0	0	60	5
16	2	42.395	13	3	1.013	1	2	0.017	59	0	46	2
16	1	1.083	17	2	0.666	1	1	0.001	53	0	36	5
16	2	0.686	12	1	0.774	0	1	0.001	59	1	71	1
16	2	0.489	19	1	0.721	1	2	0	56	0	37	1
16	2	1.394	21	1	0.338	0	1	0.023	56	1	77	1
16	1	0.378	16	1	0.548	0	2	0.001	59	1	75	1
16	2	0.484	12	3	0.248	1	2	0.001	61	0	49	2
16	2	0.57	17	3	0.496	0	1	0.33	57	1	74	2
16	1	0.417	14	1	0.625	0	2	0.001	60	1	74	1
16	2	0.465	14	1	0.459	0	1	0.135	58	1	72	3
16	2	0.604	15	1	0.568	1	2	0.465	63	0	48	1
16	1	1.009	20	1	1.475	1	1	0.127	59	0	39	1
16	2	0.375	12	3	0.551	0	1	0.016	61	1	73	4
16	2	0.236	14	2	0.624	1	2	0.001	61	0	47	5
16	2	0.794	16	3	0.464	0	1	0.671	58	1	74	6
16	2	0.312	18	3	0.432	0	1	0.001	59	1	77	4
16	2	0.314	16	3	0.445	0	1	0.001	65	1	81	6
16	2	0.269	17	1	0.484	0	1	0.038	63	1	80	3
16	2	0.362	13	1	0.698	0	1	0.916	64	1	77	3
16	2	0.304	15	3	3.81	0	1	0	62	1	77	2
16	2	0.988	13	1	0.498	0	1	0	61	1	74	3
16	1	0.54	11	1	0.321	1	1	0.001	62	0	51	3
16	2	0.334	15	1	0.482	1	2	0.081	62	0	47	1
16	2	0.426	13	3	0.529	0	1	0	64	1	77	6
16	2	5.164	13	1	0.792	1	2	0.001	62	0	49	1
16	2	0.937	16	1	0.657	1	2	0	63	0	47	3
16	1	0.784	37	2	0.544	0	2	0.001	55	1	92	5
16	2	0.36	12	3	0.202	1	2	0	59	0	47	2
16	2	12.836	13	3	0.959	1	2	0.001	64	0	51	4
16	2	0.29	8	2	0.458	1	2	0	56	0	48	5
16	2	13.073	17	3	0.782	0	1	0.017	64	1	81	6
16	2	0.393	12	3	0.419	0	1	0	62	1	74	6
17	2	2.582	13	2	1.295	1	2	0.353	22	0	9	5
17	2	0.925	61	3	2.66	1	2	0.314	67	0	6	6
17	1	3.03	28	3	0.755	1	1	0.146	39	0	11	4
17	1	4.352	39	3	1.49	0	2	3.346	19	1	58	6
17	2	3.622	30	3	1.183	1	2	0.402	38	0	8	6
17	1	4.126	8	1	2.774	0	2	0.644	19	1	27	3
17	2	0.827	82	2	2.832	0	2	0.907	71	0	11	5
17	2	0.653	70	3	0.858	0	2	0.365	50	0	20	4
17	1	1.947	71	1	5.159	1	1	1.18	80	0	9	1
17	1	2.121	50	1	2.072	1	1	0.908	61	0	11	3
17	1	1.003	81	2	4.946	0	1	1.192	81	0	0	4
17	1	0.816	71	1	0.731	1	1	0.995	71	0	0	3
17	1	4.763	8	1	1.008	0	2	6.227	20	1	28	2
17	1	2.882	50	3	2.079	0	1	1.05	43	0	7	6
17	2	4.005	60	2	1.795	0	2	1.55	50	0	10	5
17	1	1.839	63	2	0.853	1	1	0.783	59	0	-4	5
17	2	2.37	18	1	0.296	1	2	1.514	39	0	21	2
17	1	4.094	60	3	1.259	0	1	0.752	50	0	10	4
17	1	1.074	61	2	2.333	0	1	0.577	50	0	11	5
17	2	4.815	41	3	3.131	1	2	0.27	50	0	9	6
17	1	1.626	30	3	0.437	1	1	0.227	37	0	7	4
17	1	3.074	40	1	0.58	1	1	1.845	50	0	10	1
17	2	4.327	7	3	0.933	0	2	0.269	7	0	0	4
17	1	2.131	59	1	0.306	0	1	0.6	50	0	9	1
17	1	0.81	59	1	0.764	0	1	2.44	40	0	19	2
17	1	3.811	50	3	1.121	0	2	3.925	30	1	80	4
17	1	1.132	39	3	0.924	1	1	0.018	60	0	21	6
17	1	4.998	18	2	0.784	0	2	4.697	9	1	27	5
17	2	3.567	9	1	0.577	0	1	1.352	12	1	21	3
17	1	4.694	19	2	0.979	0	1	0.441	15	0	4	5
17	2	2.964	9	3	0.772	1	2	1.227	15	0	6	2
17	1	0.62	60	3	0.979	0	1	0.692	50	0	10	6
17	1	5.307	8	3	0.847	1	1	0.231	20	0	12	6
17	1	2.564	29	2	1.129	1	1	0.178	41	0	12	5
17	1	2.504	62	1	0.824	1	1	0.449	71	0	9	2
17	2	1.557	61	1	0.604	1	2	0.376	70	0	9	3
17	1	2.261	31	1	1.254	1	1	0.09	40	0	9	1
17	2	3.25	13	2	0.74	0	1	2.128	18	1	31	5
17	1	0.821	71	3	0.675	1	1	0.975	71	0	0	6
17	1	3.703	39	3	0.657	0	1	2.34	30	0	9	6
17	1	0.957	60	1	0.432	0	2	0.382	28	1	88	3
17	1	2.145	65	3	1.242	1	1	0.44	61	0	-4	4
17	1	0.552	31	1	0.862	0	2	3.042	11	1	42	1
17	1	0.802	40	3	0.789	1	1	0.789	50	0	10	6
17	2	1.352	7	1	0.278	0	1	0.606	50	1	57	3
17	1	1.059	17	1	0.351	1	1	0.084	24	0	7	1
17	1	0.857	71	3	0.38	0	1	0.51	65	0	6	6
17	1	1.192	30	2	0.748	1	1	0.594	41	0	11	5
17	1	1.65	39	2	1.231	0	1	3.107	29	0	10	5
17	1	2.143	40	1	0.431	0	2	0.982	30	1	70	2
17	1	1.35	41	3	0.393	1	1	0.781	50	0	9	4
17	1	1.123	65	3	0.444	0	1	0.978	50	0	15	4
17	1	0.942	60	1	0.506	1	1	0.719	71	0	11	1
17	1	0.678	50	1	0.394	1	1	0.065	59	0	9	2
17	1	0.601	50	1	0.25	0	1	0.654	50	0	0	1
17	1	1.058	29	3	0.596	1	1	0.542	50	0	21	4
17	1	1.582	39	1	0.346	0	1	0.845	36	0	3	2
17	2	1.917	31	3	0.531	0	2	1.306	30	0	1	6
17	1	2.113	61	2	1.013	0	1	1.053	50	0	11	5
17	1	0.787	50	1	0.222	1	1	0.667	60	0	10	2
17	2	0.957	0	1	0.555	1	2	0.382	0	0	0	3
17	1	2.145	29	3	0.418	0	2	0.44	8	1	37	4
17	1	0.546	9	2	0.848	0	2	0.68	3	1	12	5
17	1	3.603	50	3	0.478	1	2	0.15	7	1	-57	4
17	1	1.137	30	3	0.894	0	1	1.029	20	0	10	4
17	1	1.147	60	1	0.953	1	1	0.549	68	0	8	2
17	1	1.416	29	1	0.978	0	2	0.809	10	1	39	3
17	1	1.469	30	3	1.239	1	1	1.935	21	0	-9	4
17	1	0.773	30	3	0.376	1	1	0.437	34	0	4	6
17	1	1.939	20	2	18.602	1	1	0.95	30	0	10	5
17	1	4.42	39	1	3.325	0	2	2.226	8	1	47	1
17	1	1.129	29	3	0.359	1	1	0.177	39	0	10	4
17	1	4.182	8	1	0.332	0	2	1.575	4	1	12	3
17	2	5.815	8	1	1.521	0	1	0.548	9	1	17	3
17	1	31.542	29	1	0.978	0	2	1.303	4	1	33	1
17	1	0.712	50	2	0.772	1	1	0.47	50	0	0	5
17	2	5.968	19	1	1.105	1	2	1.198	29	0	10	2
17	1	1.479	39	1	0.957	0	1	0.619	29	0	10	1
17	1	1.475	8	1	0.144	0	1	1.569	9	0	-1	2
[truncated: 9,641 more rows]

## Sheet: Mean values
Participant ID	Percentage similar-accurate source chosen	Percentage dissimilar-accurate source chosen	Percentage similar-random source chosen	Percentage dissimilar-random source chosen	Percentage of times answer changed when similar-accurate source disagreed	Percentage of times answer changed when dissimilar-accurate source disagreed	Percentage of times answer changed when similar-random source disagreed	Percentage of times answer changed when dissimilar-random source disagreed	COM for similar-accurate source	COM for dissimilar-accurate source	COM for similar-random source	COM for dissimilar-random source
1	45	1.66667	38.3333	15	100	100	95	12.5	71.7407	100	66.8478	8.33333
2	50	0	16.6667	33.3333	92.8571	#NULL!	53.8462	62.5	59.3833	0	29.05	38
3	3.33333	50	17.5	29.1667	0	90	85.7143	36.3636	10	53.1	30.3333	14.4
4	1.66667	45	29.1667	24.1667	0	92.3077	85.7143	55	3	23.2407	30.2571	22.2759
5	50	18.3333	30.8333	0.833333	86.9565	18.1818	77.2727	0	43.4333	5.31818	52.8919	0
6	50	1.66667	30.8333	17.5	13.7931	50	9.52381	11.1111	11.6833	78.5	3.56757	6.7619
7	34.1667	18.3333	46.6667	0.833333	70.5882	92.8571	85.1852	0	11.7561	19.6364	13.5	-11
8	34.1667	0.833333	48.3333	16.6667	65	0	83.871	45.4545	49.439	1	71.931	42.05
9	49.1667	16.6667	34.1667	0	92	57.1429	72.7273	#NULL!	49.1017	11.75	51.1707	0
10	26.6667	49.1667	20	4.16667	12.5	21.2121	25	0	11.125	19.6441	13.4167	5
11	0.833333	32.5	16.6667	50	#NULL!	44.4444	75	73.3333	30	36.9231	42.75	56.3167
12	26.6667	49.1667	20	4.16667	75	82.1429	50	0	42.7812	56.3051	27.625	-12
13	25.8333	26.6667	24.1667	23.3333	26.3158	41.6667	37.5	44.4444	22.5161	16.8125	31.7931	52.1071
14	49.1667	18.3333	32.5	0	13.3333	20	26.9231	#NULL!	4.98305	-2.40909	10.6923	0
15	19.1667	5.83333	29.1667	45.8333	100	100	95	100	78.3478	65	74.7429	70.6727
16	33.3333	16.6667	50	0	95	90	94.1176	#NULL!	58.925	58.9	60.0167	0
17	49.1667	17.5	33.3333	0	51.6129	28.5714	23.5294	#NULL!	17.1864	8.14286	9.675	0
18	20	36.6667	24.1667	19.1667	41.6667	78.2609	71.4286	60	26.1667	49.9318	38.7586	26.1739
19	16.6667	48.3333	35	0	71.4286	87.8788	68	#NULL!	33.8	61.0517	46.3095	0
20	49.1667	19.1667	30	1.66667	93.5484	66.6667	43.4783	0	88.4407	52.3043	44.6111	-25
21	49.1667	10	29.1667	11.6667	66.6667	66.6667	61.5385	37.5	35.6949	70.75	23.3429	20.2143
22	6.66667	40	40	13.3333	20	68.1818	42.8571	36.3636	-1.625	50.1042	30.4167	33.0625
23	17.5	41.6667	20.8333	20	57.1429	61.1111	71.4286	54.5455	41.4762	19.44	44.64	24.1667
24	4.16667	49.1667	16.6667	30	100	82.1429	50	100	85.4	67.6271	40.1	64.75
25	48.3333	21.6667	29.1667	0.833333	37.931	36.3636	20	0	33.569	25.0385	22.3143	-12
26	23.3333	49.1667	24.1667	3.33333	78.5714	83.3333	84.6154	66.6667	55.0714	63.5085	49.3103	54
27	50	16.6667	33.3333	0	60	53.8462	57.1429	#NULL!	40.15	39.6	35.025	0
28	33.3333	18.3333	48.3333	0	78.2609	38.4615	100	#NULL!	59.15	31.4545	85.1207	0
29	47.5	15	34.1667	3.33333	95.2381	63.6364	77.7778	0	65.5088	48.3889	53.4146	-33
30	45.8333	9.16667	35	10	45.8333	66.6667	14.2857	0	32.1455	31	18.5476	-1.08333
31	20	39.1667	14.1667	26.6667	18.1818	33.3333	33.3333	15	14.0833	13.3191	11.7647	10.4375
32	34.1667	47.5	16.6667	1.66667	77.7778	92	76.9231	#NULL!	43.0244	49.5965	51.5	8
33	35	3.33333	48.3333	13.3333	69.5652	75	52	33.3333	60	79.5	43.8793	17.4375
34	34.1667	49.1667	13.3333	3.33333	85	95.2381	0	0	42.7561	43.9831	-13.75	-25
35	45.8333	16.6667	35	2.5	82.1429	46.1538	73.6842	0	57.3455	26.25	42.9048	-1.66667
36	30	49.1667	1.66667	19.1667	44.4444	80	100	33.3333	18.0833	42.2034	45.5	21.5217
37	50	16.6667	33.3333	0	62.963	100	72.4138	#NULL!	41.5833	52.5	60.45	0
38	50	17.5	31.6667	0.833333	93.75	30	27.7778	0	93.8833	31.4286	33.2105	8
39	36.6667	19.1667	33.3333	10.8333	80.9524	70.5882	70	57.1429	25.6136	52.2174	37.15	6
40	11.6667	29.1667	23.3333	35.8333	50	55.5556	70.5882	68.4211	22.6429	38	45.2143	41.3488
41	2.5	29.1667	47.5	20.8333	33.3333	43.75	82.7586	41.1765	71.3333	36.5714	61.807	52.96
42	9.16667	43.3333	38.3333	9.16667	50	91.1765	85.7143	66.6667	37.7273	67.2115	47.2391	49.6364
43	48.3333	18.3333	0	33.3333	94.2857	83.3333	#NULL!	88.8889	95.9483	49.0455	0	75.125
44	6.66667	33.3333	45.8333	14.1667	75	21.0526	66.6667	83.3333	45.625	1.525	43.9818	12.1176
45	30.8333	17.5	50	1.66667	31.8182	33.3333	41.6667	#NULL!	13.973	9.52381	13.0667	-4.5
46	33.3333	0	50	16.6667	36.8421	#NULL!	28	0	29.525	0	24.9833	10.65
47	49.1667	0.833333	34.1667	15.8333	51.4286	#NULL!	41.1765	22.2222	42.5085	-10	19.6098	1.31579
48	47.5	35	16.6667	0.833333	100	96	0	0	64.4737	79.8095	-72.6	-10
49	50	2.5	18.3333	29.1667	96	50	88.8889	88.2353	45.2333	33.3333	39.4545	44.1429
50	45.8333	14.1667	37.5	2.5	65.3846	66.6667	42.8571	100	48.0182	47.4706	35.9556	32.3333
51	33.3333	15.8333	50	0.833333	60	33.3333	74.0741	#NULL!	42.475	21.3684	48.7333	3
52	50	32.5	16.6667	0.833333	48.3871	41.1765	0	0	44.7	28.5897	-3.15	0
53	25	1.66667	28.3333	45	42.1053	0	76.9231	84	38.6333	-4.5	51.3235	77.8148
54	49.1667	12.5	34.1667	4.16667	92	28.5714	72	33.3333	62	16.7333	57.8537	-38
55	19.1667	49.1667	31.6667	0	83.3333	88.4615	82.3529	#NULL!	63.3043	58.8475	54.9211	0
56	34.1667	16.6667	47.5	1.66667	86.9565	60	78.5714	#NULL!	86.4634	43.75	72.5439	-70
57	32.5	16.6667	50	0.833333	90.4762	100	94.5946	#NULL!	77.1282	39.95	93.4833	-90
58	38.3333	23.3333	25.8333	12.5	100	100	100	100	73.5	78.1429	86	114.6
59	15	49.1667	6.66667	29.1667	50	84.8485	50	84.2105	35.8889	71.7288	45.125	66.8571
60	45.8333	7.5	30.8333	15.8333	66.6667	75	62.5	75	20.8727	19.6667	29.8108	27.7368
61	30	28.3333	25.8333	15.8333	47.8261	33.3333	40	40	32.7778	-21	-8.77419	0.421053
62	37.5	42.5	16.6667	3.33333	81.8182	96.6667	75	50	65.1333	74.3922	52.65	20.25
63	26.6667	49.1667	4.16667	20	28.5714	34.375	0	8.33333	25.5938	32.7458	2.4	12.7917
64	48.3333	16.6667	33.3333	1.66667	53.5714	42.8571	25	0	27.7586	17.8	15.85	-57.5
65	50	16.6667	33.3333	0	100	91.6667	90.9091	#NULL!	66.8167	63.4	62.3	0
66	49.1667	22.5	26.6667	1.66667	96.4286	83.3333	76.9231	100	55.4915	45.7407	38.0312	47
67	28.3333	9.16667	35.8333	26.6667	87.5	60	78.2609	80	56.9412	41.8182	59.8372	58.0625
68	33.3333	50	16.6667	0	100	96.2963	88.8889	#NULL!	79.9	70.8167	63.8	0
69	48.3333	16.6667	34.1667	0.833333	92.8571	62.5	78.9474	0	79.3621	47.3	64.2195	6
70	0.833333	50	17.5	31.6667	#NULL!	96.6667	38.4615	61.1111	-121	69.4833	14.4762	33.7632
71	25.8333	16.6667	36.6667	20.8333	13.3333	63.6364	32	25	-3.93548	7.35	17.1591	-11.76
72	42.5	4.16667	39.1667	14.1667	60.7143	100	85.7143	80	38.3333	72.6	37.8511	17.7647
73	7.5	34.1667	18.3333	40	25	91.6667	50	88.8889	11.3333	68.0488	25.5909	50.5833
74	9.16667	50	8.33333	32.5	71.4286	63.3333	60	60	38.3636	36.15	48.7	31.1282
75	10.8333	48.3333	30	10.8333	100	100	80	80	90.1538	84.4483	58.2222	43.3846
76	35.8333	3.33333	16.6667	44.1667	70.8333	0	77.7778	75.7576	66.4186	-22.5	57.4	75.0566
77	0	50	19.1667	30.8333	#NULL!	65.7143	25	58.8235	0	59.2167	27.3913	40.0811
78	40	2.5	22.5	35	19.0476	50	11.1111	27.7778	4.5	6.66667	1.88889	16.5476
79	24.1667	15.8333	45	15	63.6364	50	44.8276	20	39.7931	34.2105	37.7963	7.16667
80	0.833333	17.5	49.1667	32.5	100	50	80.7692	75	34	38.7619	38.1356	40.2308
81	33.3333	15	49.1667	2.5	88.8889	0	88.8889	50	46.7	-28.8333	49.0847	45.3333
82	33.3333	16.6667	50	0	52	37.5	61.2903	#NULL!	45.025	30.25	45.1	0
83	49.1667	15.8333	34.1667	0.833333	76.4706	14.2857	72.2222	0	52.6441	12.6842	53	7
84	36.6667	2.5	39.1667	21.6667	28.5714	0	38.0952	50	22.0227	-40.6667	19.7021	31
85	50	33.3333	5.83333	10.8333	96.6667	88.4615	50	83.3333	67.6167	54.225	17.8571	33.1538
86	30	24.1667	25	20.8333	5.55556	8.33333	0	0	0	0	0	0
87	34.1667	49.1667	10	6.66667	56	93.5484	0	75	41.5854	79.2373	-0.75	50.625
88	25	25.8333	25	24.1667	20	42.8571	0	26.6667	14.3	27.0323	-4.33333	14.9655
89	48.3333	16.6667	34.1667	0.833333	55.1724	60	57.1429	#NULL!	26.8621	33.55	26.0732	19
90	17.5	31.6667	10.8333	40	50	60	66.6667	53.8462	44.0476	47.5263	32.4615	54.8958
91	50	16.6667	33.3333	0	96.6667	53.8462	52.381	#NULL!	74.65	51.1	39.15	0
92	33.3333	30	33.3333	3.33333	50	50	70.5882	0	32.9	8.83333	22.025	8
93	25	24.1667	29.1667	21.6667	23.0769	33.3333	26.3158	27.2727	-10.9	-2.03448	-7.68571	-13.8846
94	35	30.8333	34.1667	0	77.2727	80	100	#NULL!	40.9048	32.5676	54.0732	0
95	50	15	32.5	2.5	100	10	100	0	50.0833	0.611111	7.12821	-14.3333
96	49.1667	1.66667	29.1667	20	100	50	93.3333	91.6667	52.339	50	38.0286	35.375
97	45.8333	12.5	34.1667	7.5	72.7273	55.5556	68.1818	80	25.0727	20.8667	20.561	33
98	#NULL!	#NULL!	#NULL!	#NULL!	#NULL!	#NULL!	#NULL!	#NULL!	#NULL!	#NULL!	#NULL!	#NULL!
99	#NULL!	#NULL!	#NULL!	#NULL!	#NULL!	#NULL!	#NULL!	#NULL!	#NULL!	#NULL!	#NULL!	#NULL!
100	#NULL!	#NULL!	#NULL!	#NULL!	#NULL!	#NULL!	#NULL!	#NULL!	#NULL!	#NULL!	#NULL!	#NULL!
101	#NULL!	#NULL!	#NULL!	#NULL!	#NULL!	#NULL!	#NULL!	#NULL!	#NULL!	#NULL!	#NULL!	#NULL!
102	#NULL!	#NULL!	#NULL!	#NULL!	#NULL!	#NULL!	#NULL!	#NULL!	#NULL!	#NULL!	#NULL!	#NULL!
103	#NULL!	#NULL!	#NULL!	#NULL!	#NULL!	#NULL!	#NULL!	#NULL!	#NULL!	#NULL!	#NULL!	#NULL!
104	#NULL!	#NULL!	#NULL!	#NULL!	#NULL!	#NULL!	#NULL!	#NULL!	#NULL!	#NULL!	#NULL!	#NULL!
105	#NULL!	#NULL!	#NULL!	#NULL!	#NULL!	#NULL!	#NULL!	#NULL!	#NULL!	#NULL!	#NULL!	#NULL!
106	#NULL!	#NULL!	#NULL!	#NULL!	#NULL!	#NULL!	#NULL!	#NULL!	#NULL!	#NULL!	#NULL!	#NULL!
107	#NULL!	#NULL!	#NULL!	#NULL!	#NULL!	#NULL!	#NULL!	#NULL!	#NULL!	#NULL!	#NULL!	#NULL!
108	#NULL!	#NULL!	#NULL!	#NULL!	#NULL!	#NULL!	#NULL!	#NULL!	#NULL!	#NULL!	#NULL!	#NULL!
109	#NULL!	#NULL!	#NULL!	#NULL!	#NULL!	#NULL!	#NULL!	#NULL!	#NULL!	#NULL!	#NULL!	#NULL!
110	#NULL!	#NULL!	#NULL!	#NULL!	#NULL!	#NULL!	#NULL!	#NULL!	#NULL!	#NULL!	#NULL!	#NULL!
111	#NULL!	#NULL!	#NULL!	#NULL!	#NULL!	#NULL!	#NULL!	#NULL!	#NULL!	#NULL!	#NULL!	#NULL!
112	#NULL!	#NULL!	#NULL!	#NULL!	#NULL!	#NULL!	#NULL!	#NULL!	#NULL!	#NULL!	#NULL!	#NULL!
113	#NULL!	#NULL!	#NULL!	#NULL!	#NULL!	#NULL!	#NULL!	#NULL!	#NULL!	#NULL!	#NULL!	#NULL!
114	#NULL!	#NULL!	#NULL!	#NULL!	#NULL!	#NULL!	#NULL!	#NULL!	#NULL!	#NULL!	#NULL!	#NULL!
115	#NULL!	#NULL!	#NULL!	#NULL!	#NULL!	#NULL!	#NULL!	#NULL!	#NULL!	#NULL!	#NULL!	#NULL!
116	#NULL!	#NULL!	#NULL!	#NULL!	#NULL!	#NULL!	#NULL!	#NULL!	#NULL!	#NULL!	#NULL!	#NULL!
117	#NULL!	#NULL!	#NULL!	#NULL!	#NULL!	#NULL!	#NULL!	#NULL!	#NULL!	#NULL!	#NULL!	#NULL!
118	#NULL!	#NULL!	#NULL!	#NULL!	#NULL!	#NULL!	#NULL!	#NULL!	#NULL!	#NULL!	#NULL!	#NULL!
119	#NULL!	#NULL!	#NULL!	#NULL!	#NULL!	#NULL!	#NULL!	#NULL!	#NULL!	#NULL!	#NULL!	#NULL!
120	#NULL!	#NULL!	#NULL!	#NULL!	#NULL!	#NULL!	#NULL!	#NULL!	#NULL!	#NULL!	#NULL!	#NULL!
121	#NULL!	#NULL!	#NULL!	#NULL!	#NULL!	#NULL!	#NULL!	#NULL!	#NULL!	#NULL!	#NULL!	#NULL!
122	#NULL!	#NULL!	#NULL!	#NULL!	#NULL!	#NULL!	#NULL!	#NULL!	#NULL!	#NULL!	#NULL!	#NULL!
123	#NULL!	#NULL!	#NULL!	#NULL!	#NULL!	#NULL!	#NULL!	#NULL!	#NULL!	#NULL!	#NULL!	#NULL!
124	#NULL!	#NULL!	#NULL!	#NULL!	#NULL!	#NULL!	#NULL!	#NULL!	#NULL!	#NULL!	#NULL!	#NULL!
125	#NULL!	#NULL!	#NULL!	#NULL!	#NULL!	#NULL!	#NULL!	#NULL!	#NULL!	#NULL!	#NULL!	#NULL!
126	#NULL!	#NULL!	#NULL!	#NULL!	#NULL!	#NULL!	#NULL!	#NULL!	#NULL!	#NULL!	#NULL!	#NULL!
127	#NULL!	#NULL!	#NULL!	#NULL!	#NULL!	#NULL!	#NULL!	#NULL!	#NULL!	#NULL!	#NULL!	#NULL!
128	#NULL!	#NULL!	#NULL!	#NULL!	#NULL!	#NULL!	#NULL!	#NULL!	#NULL!	#NULL!	#NULL!	#NULL!
129	#NULL!	#NULL!	#NULL!	#NULL!	#NULL!	#NULL!	#NULL!	#NULL!	#NULL!	#NULL!	#NULL!	#NULL!
130	#NULL!	#NULL!	#NULL!	#NULL!	#NULL!	#NULL!	#NULL!	#NULL!	#NULL!	#NULL!	#NULL!	#NULL!
131	#NULL!	#NULL!	#NULL!	#NULL!	#NULL!	#NULL!	#NULL!	#NULL!	#NULL!	#NULL!	#NULL!	#NULL!
132	#NULL!	#NULL!	#NULL!	#NULL!	#NULL!	#NULL!	#NULL!	#NULL!	#NULL!	#NULL!	#NULL!	#NULL!
133	#NULL!	#NULL!	#NULL!	#NULL!	#NULL!	#NULL!	#NULL!	#NULL!	#NULL!	#NULL!	#NULL!	#NULL!
134	#NULL!	#NULL!	#NULL!	#NULL!	#NULL!	#NULL!	#NULL!	#NULL!	#NULL!	#NULL!	#NULL!	#NULL!
135	#NULL!	#NULL!	#NULL!	#NULL!	#NULL!	#NULL!	#NULL!	#NULL!	#NULL!	#NULL!	#NULL!	#NULL!
136	#NULL!	#NULL!	#NULL!	#NULL!	#NULL!	#NULL!	#NULL!	#NULL!	#NULL!	#NULL!	#NULL!	#NULL!
137	#NULL!	#NULL!	#NULL!	#NULL!	#NULL!	#NULL!	#NULL!	#NULL!	#NULL!	#NULL!	#NULL!	#NULL!
138	#NULL!	#NULL!	#NULL!	#NULL!	#NULL!	#NULL!	#NULL!	#NULL!	#NULL!	#NULL!	#NULL!	#NULL!
139	#NULL!	#NULL!	#NULL!	#NULL!	#NULL!	#NULL!	#NULL!	#NULL!	#NULL!	#NULL!	#NULL!	#NULL!
140	#NULL!	#NULL!	#NULL!	#NULL!	#NULL!	#NULL!	#NULL!	#NULL!	#NULL!	#NULL!	#NULL!	#NULL!
141	#NULL!	#NULL!	#NULL!	#NULL!	#NULL!	#NULL!	#NULL!	#NULL!	#NULL!	#NULL!	#NULL!	#NULL!
142	#NULL!	#NULL!	#NULL!	#NULL!	#NULL!	#NULL!	#NULL!	#NULL!	#NULL!	#NULL!	#NULL!	#NULL!
143	#NULL!	#NULL!	#NULL!	#NULL!	#NULL!	#NULL!	#NULL!	#NULL!	#NULL!	#NULL!	#NULL!	#NULL!
144	#NULL!	#NULL!	#NULL!	#NULL!	#NULL!	#NULL!	#NULL!	#NULL!	#NULL!	#NULL!	#NULL!	#NULL!
145	#NULL!	#NULL!	#NULL!	#NULL!	#NULL!	#NULL!	#NULL!	#NULL!	#NULL!	#NULL!	#NULL!	#NULL!
146	#NULL!	#NULL!	#NULL!	#NULL!	#NULL!	#NULL!	#NULL!	#NULL!	#NULL!	#NULL!	#NULL!	#NULL!
147	#NULL!	#NULL!	#NULL!	#NULL!	#NULL!	#NULL!	#NULL!	#NULL!	#NULL!	#NULL!	#NULL!	#NULL!
148	#NULL!	#NULL!	#NULL!	#NULL!	#NULL!	#NULL!	#NULL!	#NULL!	#NULL!	#NULL!	#NULL!	#NULL!
149	#NULL!	#NULL!	#NULL!	#NULL!	#NULL!	#NULL!	#NULL!	#NULL!	#NULL!	#NULL!	#NULL!	#NULL!
150	#NULL!	#NULL!	#NULL!	#NULL!	#NULL!	#NULL!	#NULL!	#NULL!	#NULL!	#NULL!	#NULL!	#NULL!
151	#NULL!	#NULL!	#NULL!	#NULL!	#NULL!	#NULL!	#NULL!	#NULL!	#NULL!	#NULL!	#NULL!	#NULL!
152	#NULL!	#NULL!	#NULL!	#NULL!	#NULL!	#NULL!	#NULL!	#NULL!	#NULL!	#NULL!	#NULL!	#NULL!
153	#NULL!	#NULL!	#NULL!	#NULL!	#NULL!	#NULL!	#NULL!	#NULL!	#NULL!	#NULL!	#NULL!	#NULL!
154	#NULL!	#NULL!	#NULL!	#NULL!	#NULL!	#NULL!	#NULL!	#NULL!	#NULL!	#NULL!	#NULL!	#NULL!
