# Supplementary material for: Epistemic spillovers: Learning others’ political views reduces the ability to assess and use their expertise in nonpolitical domains
Source: Cognition. 2019 Jul;188:74–84. doi: 10.1016/j.cognition.2018.10.003 (PMC6522687; doi:10.1016/j.cognition.2018.10.003)
Supplement: Supplementary data 2 [file mmc2.zip › Exp1/Debrief_Experiment1.xlsx]

## Sheet: Debrief
Participant ID	Purpose	Rule(s) used to decide if each object was a blap	Confidence in rule(s)	Perceived percentage of blaps	Perceived learning about source accuracy	Perceived learning about sources' political opinions	Preferred source	Source avoided	Decision process	Opposite strategy	Suspicions	Unclear instructions	Other comments
1	I honestly have no idea the purpose of the study.	I felt it had something to do with how symmetrical the object was. Didnt seem to always hold true, but seemed to steer me at times in the right direction.	50	50	2	1	1	2	The fish is always consistent, while the Lion is always wrong. I went Fish, Bird, Elephant, Lion, when comparing blaps. That was my picking order.	Yes on some of the questions, I took one that would usually be wrong to see how my answer would compare. That was more at the beginning when I was trying to get a method for the trials.	100	I found everything clear and easy to follow.	Thank you
2	To assess trust based on similarity and likelihood to follow certain advice from people similar to you.	Solid color, tended to be blap, I looked for color combinations versus shapes, one color was not always blap, but a color mixed with a shape was blap in the combinations.	40	60	1	1	1	2	I went with the source that I remembered as having the most correct answers on the task.	No, I went with the source that was mostly right when I chose. I went by an ordered list that went, 1. fish, 2. elephant, 3. bird, 4. lion, when I made my choices.	66	Instructions were fine. I knew what I was doing.	Survey went smoothly.
3	I'm not sure.	I didn't have any particular rules but I noticed filled in shapes are less likely to be a blap.	50	70	2	2	2	1	Lion seemed more consistent with correct answers.	Sometimes, I was curious about whether or not I'd be correct on my own guesses.	30	Everything was clear and made sense.	None
4	I'm assuming it's to see if there's some sort of correlation with political beliefs with confidence in another's assessment of a task that was designed to be frustrating.	I did not.	0	35	3	2	2	1	Again, I had a gut feeling the lion was the most consistent at the task, but I can't be sure of that. I realized partway through I was avoiding the fish because I felt like they were bad at it and I couldn't discern whether I was projecting my own feelings of inadequacy about the task on the one that felt most like me. _x000D__x000D_I felt like the bird was also reasonably competent so I picked h…	The few times I picked the fish I did do this.	28	I wasn't confused by the instructions themselves. The task itself was unpleasant and incredibly long (presumably to make more trials).	I think I would stress the amount of time it was expected to take and describe the survey as a 'game'. I was unprepared for the time it took because usually being a fast reader who is computer literate makes these sorts of surveys take significantly less time than researchers say (in my experience). _x000D__x000D_I was a bit too casual in coming up with rules (I had vague ideas about shapes I did…
5	Figuring out how personal biases form	I think the more corners the shape had, the more likely it was to be a blap	20	45	2	2	1	4	based on what I remember from the first part	no i didn't use this strategy	30	no
6	Abstract art?	Filled in/not filled in, jagged/round.	10	70	1	3	1	2	Which animal I liked more.	Nope, what they picked didn't matter to me really.	12	Attention checks were not easy to even understand. So confusing.	This was the worst, hardest, and most tedious HIT I've done... out of 5,000.
7	To understand how much can others influence us and whether we choose who to follow depending our attitudes.	I think it was random.	0	50	2	1	3	4	according to the first stage and what impressions they left on me.	Never used that strategy.	72	Nothing like that.	A and S buttons should not be necessary in this task. It was torturing me. Why not just make it all mouse controllable?
8	It is abut selecting the blap	The shaped with no color inside	70	65	1	2	3	2	After completing some questions I choose the source	No	67	No	No
9	i don't know. I don't know anything anymore. Everything I ever believed in was a lie. Is this a blap? Am I a blap? Are you? What is a blap? I don't know. i just want it to end. Why doesn't it end!?!	there was no pattern. it was a guess every time.	100	80	1	1	1	4	fish was a good player, best to listen to. The elephant was an idiot and i hated him, never icked him. Bird was second best, but fish was always my first choice, the couger was whatever	no, i chose the best one and went with his opinion	0	clear!	no
10	Unsure - whether my decisions were affected by the knowledge of other's decisions?	It seemed like anything with a triangle angle built into the shape was usually a yes, but that's the only one I noticed or stuck to.	70	70	2	1	2	4	The lion seemed to have the highest accuracy rate so I went with it every time it was available.	No. Not at all.	71	Very clear instructions, very clear format, easy to understand and complete this task.	Very fun and interesting compared to the usual HITS I work on. Pay is good for the time involvement as well - thanks!
11	I'm not sure, but maybe the purpose of the study was to see if the degree of political similarities between the participant and the other 4 affected to what degree the participant would be willing to choose and even change their answer on the blaps for the final answer.	It was extremely challenging to categorize into blap vs. non-blap because of the political questions in between each blap, and the agree vs. disagree data with the 4 others. All the different type of information together made it more difficult to categorize blaps. However, it seemed like orange colors were more likely to be blaps. Various shapes such as the lightening arrow pointing downward also…	60	20	2	1	4	1	I chose the elephant because I wasn't doing well guessing the blaps, and since it seemed the elephant and I disagreed on everything, I just assumed the elephant was usually right about the blaps.	I didn't use this strategy because I felt all the sources were better than me in the blap tasks.	81	The instructions were clear. I wasn't unsure and didn't find anything confusing as to what to do in the task.	This was the most challenging task I think I've ever had. Thank you for the survey.
12	Unsure	I felt like I had an idea but then whenever I thought I figured it out, I ended up being wrong. It was diificult. But I think anything with a shaded portion was a blap	40	80	2	1	2	4	I chose the source that was most accurate during the trial runs and the lion was that.	I did use this strategy a few times, specifically when the elephant popped up because it was wrong most of the time.	35	No
13	PSYCHOLOGY AND PHYSICAL MIND BLOWING GAME	NOTHING ABOUT OF THE GAME JUST I CAN ENJOYING	80	80	2	2	4	2	eliphant	nothing	84	nothing	best
14	To see if people pair political traits with competency.	I ended up thinking anything without black was not one, otherwise I had a hard time being able to tell.	0	85	2	3	1	4	The elephant was just all around confusing. The fish was the least confusing.	No, I didn't do that.	0	No.
15	Perception of similarity in politics in relation to competence at tasks?	I did not feel like I was able to discover any good rules. Something to do with bisecting lines, I think.	10	50	1	1	4	2	I felt like the elephant made the best choices, so I tended to rely on that source the most.	Maybe one time, when I selected the cat on purpose.	96	It was fine, thanks.	Interesting and somewhat fun, thanks a lot.
16	figuring out patterns	I think pink was a no, I thought more or less filled in meant no..	10	50	2	1	3	4	thought they were best	I did not, I just went with who I thought was right	65	no	none
17	To see if our evaluation of other people abilities is influenced by how we feel about them? Or to see if we trust people whose opinions are more similar to ours over people whose opinions are different?	Bordered shapes were usually a yes. Solid shapes were also usually a yes.	50	65	1	1	1	4	By what source I thought had been more accurate during the first part of the study (we had ranked them in the second part, so I had that in mind). I didn't keep a specific count during the first part of the study, so it was mostly comments I made to myself that I remembered that I used to rank them.	No, not at all. I wasn't focusing on how bad a source was, so I have no idea of any were actually bad enough to make that a viable strategy.	20	Nothing was unclear	The third part (choosing Y/N to blap, confidence rating, feedback from source, rechoosing Y/N) was too long. I'm sure there was a design/statistical reason for the length, but by the last 20% or so I was having a real hard time caring at all, or putting any thought into the responses. Even a break with a non-related task in the middle would have helped keep my engagement active.
18	to see if we how other peoples opinions influence our own.	It was really hard to find any consistency for me unless I'd previously seen it and remembered the shape and color.	20	40	2	2	2	4	i thought the lion was good, and i even thought the elephant was decent as blaps, but i really disliked some political answers from elephant	1 or twice	0	no	n/a
19	I'm guessing the purpose was to see how are responses changed over time to the answers of the other people (as animal pictures) based on how their political influences measure to ours. That is, do the political differences matter more in one trial than another? Or, do you pay more attention to who gets the most correct and not the political issues?	I'm not really sure. Obviously a lot was guesswork since this is based off probability, but I think a fair few were blaps if they had solid colors in the shape of a circle or triangle. Besides that, some shapes that had odd internal patterns were blaps as well. Overall, it's *really* hard to say as sometimes when I was convinced I was right, I was not. And vice versa. I shamefully admit that I re…	30	60	2	2	2	4	As I mentioned the lion (I said cougar in the previous responses) had the most consistent trial correctness. He was my first choice because I believe he was right most of the time, or within a reasonable degree of error. To be honest, the political side didn't really influence my decision so much as perceived correct answers to the trials consistently.	I tried multiple strategies. First I tried to memorize the shapes and then I realized that was way too difficult. On a subconscious level I probably did to a degree, but on an awareness level I found it to be impossibly hard. So, about the second trial I started using my second strategy of picking the source I found to be the most consistent which was the lion. Again, shamefully, I admit that I t…	90	The instructions were clear, but man oh man the number of trials was so mind-numbing. I don't know how I made it through that. It would have helped if you told me the number of trials.	Nope
20	Our recognition of shapes and colors or it could be about our views on political issues.	I tried at first to figure out a pattern or "rule" but after a while what I thought was right was thrown out the window so to say.	10	70	4	4	1	4	The fish seemed to agree with most of the decisions that I made which I thought where right and the elephant seemed to disagree much more.	Yes I did use a few times. I'm not sure if it was to my advantage but I thought I would try.	9	No all instructions where perfectly clear and precise.	It was a very interesting hit, however very long. Thank you for the opportunity and for using MTurk!
21	testing memory	colors and shape	60	65	2	2	1	2	intuition and skill	no	72	no	nothing wrong
22	To see if there is a connection between a person's political ideology and the decision they make?	Couldn't quite figure it.	70	50	2	2	2	1	I chose the one that was right the most.	No.	0	It was fine.
23	memory study	i think it was based on the outlines	60	70	2	2	2	1	i chose the one that i believed was typically more accurate	no i did not use that strategy	56	no it was clear	thank you
24	to see how people would question their own knowledge when compared to someone they thought was better than them	most the regular shaped such as star triangle oval circle were blaps	50	55	1	1	2	1	which one had given more accurate answers in the previous round.	I only chose the ones that I knew were pretty consistent with their answers in being correct and went with their answers if I was unsure or if it matched mine. but if their answer didn't match with what I thought I knew the answer was I went with my answer	51	no none of them were unclear	There was a point when it froze up on me and I had to wait it out, that could of been on my end though but it all ended up working out and I was able to complete it all
25	To see if we would follow the advice of others.	I just try to watch what ones that said correct.	60	50	2	2	1	4	The one that I remember was as correct as I was	No, I choose the one I thought was right just like me	51	No	The survey was long. I was glad for the long timer so that I could take breaks.
26	To see how well people could learn from watching others' past actions.	I thought that color and amount of space left were some rules. I was not completely clear.	40	60	2	2	2	4	As far as I remembered they had more accurate responses.	I did not use this strategy.	51	No.
27	To measure how people use their working memory when multiple factors are at stake. Also, how people bond with and think like others who are similar to them.	Usually if the object had any straight lines or was cut through.	50	50	1	1	1	4	I knew that I could trust their judgement from the practice trials.	No. If I were more confident in my own choices were higher then I would have used this strategy but overall I would think that most of the sources were right	49	Just about how long it would take. I wish there was more time allotted for breaks and also some indication of how many pictures one had done in a particular trial. For example 1/20.	I needed more time. Please check your email for my code.
28	Ability to learn through deduction and whether someone will change their answers when someone they trust has a different opinion.	Every time I came up with a rule, it changed on me, so I just relied on memory and instinct.	60	60	1	1	3	4	I avoided the elephant because of his performance during the first part and chose the bird for the same reason.	The only time I chose a source I thought would be wrong was by accident.	51	Everything was clear. I was not confused at any point.	This was very interesting. It was a little long, but it was still interesting. Thanks for letting me be a part of your study.
29	To determine memory recall	"No it really did not seem to have any rhyme or reason after so many sessions whatever rules I was trying to apply and keep in my head was exhausted by the lack of any type of indication as to when it would end"	20	95	2	2	1	4	I chose one source and stayed in sync with that source	No I didn't but at the end I did feel that the fish would change up and just go with whatever I said	0	None	A time bar would be nice
30	Understand levels of trust between certain avatars	no	60	5	2	4	1	4	Bad on impression I got after completing previous sections.	No	4	no
31	Unsure, following instructions while guessing?	I just tried to rememeber which ones I got correct	20	80	2	2	2	4	I felt like the lion had more correct answers in the first round	Yes, I chose the elephant and picked opposite unless I was very certain.	72	All instructions were very clear.	I ran out of time on the mturk platform and will send an email about this, I hope that since I did complete the whole task I will still be compensated for this time.
32	Whether people with differing political views can work together?	Not really. Every time I thought I knew a rule, it was disproved.	20	60	1	1	2	4	Lion seemed to be correct most often, elephant least often.	No	45	no	no
33	Well I thought maybe it was about how we second guess ourselves based on information suggested by outside sources.	Yes it seemed sometimes if it had a line through it then it was or wasn't a blap, or if it was oddly shaped it was or wasn't a blap, or if it was a large or small shape it was or wasn't a blap.	60	75	1	3	3	2	I chose the one I thought was smartest out of the two presented. Basically in my mind the smartest order went Bird, Fish, Lion Elephant.	No I did not	61	Everything was clear to me and I was well informed.	I Had a hard time getting the pictures to load because they loaded slowly. I'm not sure what was going on. The first hour the pictures loaded fine but then it took several seconds up to minutes for pictures to load. Because of that this took me 3 hours to do. I Just wanted you to know in case someone else had an issue. I also wanted to say that because it took so long to load I made sure to answe…
34	no idea	none	0	50	2	2	2	3	chose the one that was most correct	only if I had no other choice	9	none	THIS TOOK WAYYYYY TOOOO LONGGGG
35	Perceptions of shapes and bias	I just used my intuition on this task	70	70	2	2	1	4	I used it based on what I saw previously	I used it a few times, mostly with the elephant. I felt like it was useful when I wanted to shake things up per se	0	Nope, all clear	That was the most fatiguing survey I have done on 3 years of mTurk, I suggest adding a percentage bar or cluing into the participants more to how long rounds last for, but otherwise it was fun!
36	It probably was studying trust	It may have have something to do with darker colors, number of shapes which were more likely to be blap	50	35	2	2	2	3	This source (Lion) was most reliable and competent for this task. The other source (Bird) seem the least reliable and competent for this task	No	51	no	no
37	I'm not entirely sure, but I am curious to find out. I assume it had something to do with memory, learning, and how one does against another participant.	No. Honestly, I just kind of remembered a few and guessed on the rest.	50	50	2	2	1	4	I based the decision off the political views of the sources.	I didn't really follow this strategy. I trusted the fish an bird more often than not, but kind of guessed for the most part. Figured I had a 50/50 chance.	51	Nothing was unclear. The instructions of the task seemed rather clear and simple to me.	This was a fun task! Thank you!
38	Memory	They varied. Sometimes it was a filled in shape, sometimes it was an outlined shape..	60	70	2	2	1	4	The fish was the most consistent of all,	No. I used particular sources with my level of trust in them - (1) fish, bird, lion, (4)elephant	0	no	fun
39	Brain and decision making	"At the beginning of the survey it was little bit confusing, but I think I got hang of it. I have to say it was really long study."	50	50	2	2	3	4	Generally buy comparing my and the source answers	Yes, that is truth. I used that strategy as well.	59	I think the instruction very clear to understand	No comments at this time._x000D_Thank you!
40	If I only trust the answers of people with like answers to my political views.	No, I could never figure it out. It seemed like grey ones were always yes. But every run I tried to apply just wouldn't work.	70	40	2	1	4	1	I just seem to remember or thought I did, that the elephant seemed to be right and t he fish didn't. Now my memory may be flawed but that's what I thought.	Wish I had thought of that. That would have been handy.	37	no	no comment
41	I think the purpose was to see if people would change their guesses based on what they were told another person's answer was.	No	0	80	2	2	3	1	I chose the bird because that source seemed to consistently have correct answers.	No. I didn't choose a source I knew would be wrong. If I had a choice between two sources that I didn't think were reliable, I would just choose the one I found the most reliable. I would then take their opinion into account, but I would weigh it against my personal opinion as well. Sometimes the answer would be different from that the source gave, sometimes it would be the same.	100	No, the task was straightforward and easy to follow.	This task was pretty interesting. Thanks for letting me participate. Have a great day, and good luck with your research!
42	I have no idea	Something about curves and whethr the shape was hollow or solid, but it was way more guessing than anything certain	0	60	2	1	3	4	I went with who I thought was the most accurate	No	100	Nothing was confusing	Needs breaks, got rating fatigue
43	to see how much we trust people who agree or disagree with us	couldn't find any	0	40	4	2	1	3	just tried to pick the fish or avoid the bird	no	21	no	Good Luck!! I had to submit the HIT before the timer expired. I'm sending you a message about that with the code and my worker ID
44	I am not sure at all.	Most were hollow. I went with my "gut" feelings mostly.	10	50	2	2	3	1	I chose the bird because they made many of the same choices I did	I did that with the Lion when I had to.	16	No, it was all pretty clear	no, but thank you
45	The purpose was to gauge how quickly I can learn patterns based on past mistakes.	A simple shape seemed to be more likely to be a blap, while those most complex were not.	20	95	2	2	3	4	The one that was most consistent.	not really since I tried not to overcomplicate it	81	no	thank you
46	to see how people are influenced by people they find simliar and dissimilar to them	I felt it had to do with color. certain colors seemed to be a blap more often than others. i.e. pink and black and white were usually blaps but greys and browns were not and yellow was not unless it was a lightening bolt	60	75	1	1	3	2	the one I felt most simlar to is the one I used	no - I chose the source I felt most similar to.	80	just one question in this part that asked about the percentage of blaps - I wasnt really sure what you wanted there. The instructions for the rest were very clear.	none
47	To test whether political biases determine how likely someone is to take another's advice on unrelated things.	I couldn't figure out the rules.	60	40	2	2	1	2	I felt like the elephant was more accurate than the bird was by far.	no	18	no	no
48	To figure out how trusting people are of people with the same beliefs	I think that the weirder the shape was the more likely it was to be a blap. Also if it was not filled in it was more likely to be a blap.	20	50	1	1	1	4	I tried to choose the source that I believed would be most correct	When given a choice between two sources that were likely to be wrong, I chose the opposite of their opinion. I did this for the fish and lion	4	No	No
49	maybe find out how people establish trust	no i didn't	0	30	2	2	1	2	i think the elephant was consistent but i got mixed up through the beginning i think	no i didn't i tried to recall the objects and did my best determining who was more accurate	79	no	no
50	I have no idea	I can't put anything into words, I just had a feeling by looking at them. I can visualize it when it's on the screen but I don't know how to describe any of it to you	30	20	2	2	1	4	I just went with one that was like me	No, that's a stupid strategy.	9	No, but your time estimates were inaccurate. At one point you said it would be 30 more minutes and I spent nearly an hour going through questions.	This survey was far too long and repetitive, and feels terribly underpaid given the work. The questions at the end were just excessive as I can barely remember what qualities they had at the beginning since I basically just took two separate hour long surveys.
51	trust between like-minded people	to be honest I did not find the rule per se if they felt completely different from those that had been marked as yes then i said no but i would love to know what to actual rule was	10	80	2	1	3	4	they rarely agreed with me	no	100	no	was fun if a little long
52	Probably examining bias in judging others with similar viewpoints to your own.	"Warm vs. Cool colors Amount of black space in each image Straight lines vs. curves"	0	80	2	2	1	4	Fish are dumb, so I avoided the fish.	No.	0	No.
53	Not exactly sure	I used mostly the rule of shapes, then I used the rule of shapes and colors to try to rule if it was a blap or not.	50	35	1	1	4	2	I noticed the fish seemed to have most of the blap questions right.	Not at all.	51	no.	All was good and very enjoyable.
54	Building trust	none	60	60	2	2	1	4	based on which one was trustworthy and which one was not	not really	73	not at all	Thank you!
55	I believe this study was intended to deduce how bias is applied when working with individuals of opposing political views.	I am still very unsure what a blap is or isn't.	0	50	1	2	2	4	I chose the bird as much as possible, as I felt the bird was the most accurate.	No, I tried to choose the source that I believed was the most accurate at all times.	39	Nothing was unclear.	No feedback.
56	How well does one remember things and create rules when a pattern emerges	I kept thinking there was a pattern but then I did not seem to get it. I did notice that the mountain lion and the elephant source were much more correct than I was so I went with them most of the time. I paid close attention but it got a bit overwhelming after a bit and it all started to mix together. I was much more confident when my initial decision was reinforced by the sources excluding the …	70	80	1	2	3	4	I remember the lion was better at the blap than the fish	a tiny bit with the fish	90	none
57	to see if we trust people more based on if they share our beliefs	I couldnt. I thought maybe symmetry was one	60	90	2	1	3	4	I just felt the fish was wrong pretty often and inconsistent across the board	I did maybe once or twice	5	No, all clear	Nothing. it was kinda fun
58	How people see things	no	70	60	2	3	1	4	I just went with my instincts.	no	0	no	no
59	To see if I change my mind if someone that knows more than I do disagrees	I thought I did but when another example would come up I would be wrong. So I went against my 1st instinct and that seemed to work better.	50	80	2	1	2	3	Just seemed that the bird was right the most and the mt lion the least.	No I just chose my most trusted source out of what was available	1	no	Please say I did well with the bonus!
60	Level of trust influencing decision making and critical thinking	I honestly lost all sense of rules I had preconceived. I had too many trials with no feedback, so I was unable to make concrete rules.	0	60	2	1	1	2	I had to make a random choice to be consistent, and I thought the elephant had done ok.	Never used this strategy.	0	Straightforward.	A little too long, I was unable to critically think about the blap rules.
61	I have no idea, to see how good you are at figuring things out	no i dint relly have a rule	60	68	2	4	1	4	I just kind of picked the one i liked best	I didnt have any strategy in particular	72	no
62	To see who I trust with my decisions based on our political preferences and opinions	I had no idea honestly	10	50	3	2	1	4	I went by memory and what I remembered from the beginning as to who was right and wrong.	I did it a couple times but agreed with the option they chose	78	no	no, the task was quite long but not horrible
63	To see how often people trust the opinion of those who are similar to them over someone they deem as an authority.	I mostly determined this by intuition. Overall, though, there seemed to have to be both negative and positive space present. The colored part could not be separated by black space either.	70	45	2	2	2	3	I based this on how well they did in the earlier rounds.	I did not do this particularly or on purpose anyway.	60	Nothing was unclear.	I really wish this task would have had a progress tracker. This seemed to go on forever with no indication of how much of my day would be taken by it (requesters' estimations of completion time are often inaccurate). I strongly hope there is a large bonus for the time this took to complete, as $2.50 for an hour and a half is extremely underpaid.
64	IDK but it was the most horrible study I've ever done. JFC people, you gotta make it shorter I barely could keep my eyes open towards the end. Sheeeesh. And your AC;s are atrocious! Threatening me me non payment	" NOT purple diamon NOT a green box blue star but NOT a yellow star Blue circle NOT red square black square aNOT black/white penta NOT NOT green parrellgram purple squar "	60	55	2	2	1	4	what seem more correct. Hey I was so freaking BORED that I had to squirm around just to keep awake and made mistakes in A or s key, they you ask my last dude was and I'm like WTF?	Yes with clownfish	0	just like getting threatend with non payment after freaking 5 minutes with crazy attention checks.	Fix your survey to be shorter. Please.
65	to study how much people will be influenced by others who they believe are like them in their opinions	the only rule I felt very certain of was that a large oval, filling in the entire box area, with a thicker border, as opposed to a thin border, would NOT be a blap. Otherwise it was more odds and guessing.	60	60	1	1	1	4	I simply tried to observe who did better at the blaps task, and it seemed to be the lion at first, but in the later stages the elephant blew me away with his/her accuracy on those blaps	no, I always chose a source I thought would help me by being right.	100	everything was clear	thanks!
66	Perceptions of attitudes toward people with similar and different opinions than you	I tried to relate color and solid versus outline	60	60	2	1	1	4	When doing the initial practice rounds, elephant seemed to get them right almost every time, so I generally trusted them most. I then trusted bird a lot, because they seemed accurate. I would choose lion over fish because I related to them more.	No, I always chose the source that I thought would be right. I did not consider this.	0	no
67	It's to see the choices that I make and how I made those choices.	I thought the color rule help a little.	30	73	2	2	3	2	I try to remember which one had more correct answer and that were similar to me.	No. I didn't.	72	Everything was clear.	None.
68	I am thinking that the purpose of this study is to see if sources that align with participants might have a higher likelihood of being trusted by said participant during the blap guessing.	I didn't have any particular rules, really. I mainly used intuition and pattern recognition mentally to decide if I leaned one way or the other. I am guessing I was at least 65% accurate in the last portion, but I couldn't identify any particular rules. I tested symmetry, color, height and width, division by lines and the number of sides, but I couldn't pinpoint the rules for proper guessing. I t…	60	50	1	1	2	4	I chose the source that seemed to have the highest accuracy. I don't believe my political viewpoints interfered and, if they did, it was a minor bias.	I considered that option, but I didn't have enough evidence to proof whether or not that would be an effective strategy. So, I chose to simply take each blap question head-on without adding in too many variables to throw myself off.	19	Everything was completely clear. It was quite enjoyable, but tedious I must say.	I wish you good luck with the study!
69	Perceptions of advice and decision making	Larger color pallete usually was a blap as well as defined shapes.	80	60	3	2	1	4	I trusted the elephant source nmore based on our similarities.	No I always tried to choose sources I trusted.	50	Perfectly clear!	Great HIT!
70	To see if we would agree with those who disagree with us. Also, to see if we would follow the advice of others.	no	50	80	2	2	2	1	I remembered that the bird got the most blaps right.	No, I didn't. I tried to go with the one who I knew would give the right answer.	9	n/a
71	I am not sure.	I am not sure.	80	50	1	1	3	4	I like cats	I am not sure.	84	N/A	N/A
72	I think to see if other people's decisions would influence my own.	One thing I looked for was bright colors.	30	70	2	2	3	2	The bird seemed very different from me while the lion and I shared same point of view it seemed.	No. I chose the source that I thought was most similar to me.	12	No.	Very interesting, thank you!
73	I am unsure	At first color then the lines or points. I was confused for a while	20	85	1	2	4	1	who got more right on the other rounds	Not at all	40	no	Thank you for the hit
74	To see if people catch on to what defines a blap.	open objects, colored screen. It was kind of hard to tell. Used trial and error.	30	50	2	2	2	3	The bird was right most of the time. The lion 's answers were almost always the same as mine, wrong or right.	no.	9	no	no
75	I am not really sure. Whether we would trust someone else decisions?	no, it didn't help me in my opinion	0	50	2	2	2	1	they seemed to be the one that were generally right	no	97	no	thanks
76	I am not sure but it was very difficult to figure out what a blap was. I questioned myself over and over again.	I think a blap had to touch the top plus at least one of the corners.	20	80	2	1	1	2	The elephant and fish were the most accurate. The bird did not know what he was doing and I disagreed politically with the bird so I could not rely on him.	I never did this. I probably should have.	98	It was clear.	It was very long.
77	To see how people make decisions and how they're influenced	I couldn't quite figure it out. I thought maybe if the outline inside matched the shape of the outside, then it was a blap.	60	50	1	1	2	1	I chose the source who seemed to be correct more often.	No, I thought about using this strategy but I thought the bird's correct responses were more consistent than the elephant's incorrect responses.	43	No	No
78	Ability to learn from clues to make decisions.	Tall rectangle versus long rectangle, solid versus nonsolid shapes, and the different color patterns.	60	50	1	1	1	2	I chose the elephant because their choices seemed to correspond to my choices more than any of the others.	No, I did not use this strategy.	61	No, it was perfectly clear.	Awesome survey, one of the better ones for sure!
79	association perhaps?	sharp edges were usually blaps	60	65	2	2	3	4	the lion was usually the most accurate	no	72	no	it was very long.
80	To see if whether we agreed politically with one of the other participants would influence how much we trusted their predictions on the shapes. If we would trust one of the participants who agreed with us politically but got more of the shapes wrong more then someone who disagreed with us politically but got the shapes mostly right.	"No rules that I was *sure* of but some general guidelines. 1) i felt objects that were not shaded in were more likely to be blaps 2) I felt that the giant pictures (that I had to scroll down to see) were less likely to blaps 3) colored in or solid pictures were less likely to be blaps 3) Lightning shaped ones were less likely to be blaps 4) Shapes that looked very different or unusual compared t…	20	65	2	1	3	1	In the task right before this, the lion seemed to get most of the answers right and the elephant the most wrong. I wasn't keeping track, so this was just a general perception, but that is what I based it on. I remembered getting some right where the elephant disagreed with me, and some wrong when i disagreed with the lion.	I did not no.	25	No	I enjoyed the activity, though it got a bit long towards the end.
81	To drive testers absolutely out of their minds? Maybe? Ok, probably not. I'm gonna go with something involving affinity and similarity as reliable indicators of correctness, particularly in regards to memory.	I thought I had it, then I didn't have it, then I thought I had it, then I didn't have it, and finally I picked the opposite answer of whatever I thought was right, and that worked pretty well for me. (If you want to email me and tell me what the rule was, that'd be really awesome! I'm going to spend the next few days trying to figure it out otherwise!)	0	50	1	1	3	4	Lion had shown their aptitude for blapping in the earlier rounds, so I was happy to see them. Elephant was the next best blapper. Fish was all over the map, so I preferred to avoid them. Bluejay demonstrated consistently horrible blappiness, so when the choice was between them and Fish, I'd pick Bluejay and go with the opposite response.	I just said that! Bluejay did not have the blappinator thing going for them, so when I couldn't choose one of the blapperjacks, Lion and Elephant, I picked Bluejay and did the opposite.	100	Nope, everything was very clear and understandable. (Made me happy since the blap rules were so utterly obscure!)	I really enjoyed this, even though it drove me absolutely batsh*t crazy. (And I know from crazy!) Thank you so much for the opportunity to play in your research!
82	To see if we think that people that share our political beliefs are more competent.	Colors and shapes. If it had a grey background it was usually a blap.	70	80	2	2	3	4	The one that seemed to get it right the most.	No, but that's an interesting idea!	0	no	I took a lot of time and concentration on this. To be honest, 2.50 is not even close to a good rate. I hope the bonus is worth it, because this was a very long task to sit through and concentrate. It was fun for a little bit, but the last part was torture, but I think I did well. Thank you for the opportunity.
83	to measure trust in avatars with similar political opinions	If an object is elongated.	20	60	2	2	1	4	I chose the source that would be more likely right.	Sometimes for the bird.	50	I thought they were clear.
84	trust as it relates to how someone thinks like you or not	shapes the same, sometimes colors different but same shape	70	80	2	1	3	2	I chose who was most like me and made some of the same choices for both politics and blaps	I did use the bird a few times to choose the opposite. I thought that may give me another strategy that might work.	81	no	this was very long. a break would of been nice. consider a break my mind and body needed 5 toward the end I almost gave in and didn't finish.
85	I almost started thinking towards the end that the purpose of this study was to see if I would give up before the study finished. I can only guess that the purpose of this study was to see if I could memorize patterns.	The only rule I used was to group like shapes together.	20	70	2	2	1	3	I monitored the amount of blap questions they got right during the first 2 rounds.	No, but I wish I did! I never thought to do that. I think I might have done that only once, when the elephant wasn't a choice.	71	No everything was very clear and easy to understand.	Thank you for the opportunity to share my input and good luck with your survey.
86	See if others' choices affected mine.	I weighed my options and chose to go with sheer probability.	30	50	2	1	1	4	Gut feeling	No, I did not use this strategy.	0	No
87	I think the study was about being able to recall information and to see how what others think impact our decisions.	I tried to but do by the shapes but they were not consistent from one blap to another.	50	75	2	2	2	4	I decided on the bird because it seems that nearly all of its answers were correct when it came to the blaps.	No, not at all.	2	No.	No.
88	To know the knowledge and how people remember the things.	Ni	80	30	2	2	2	1	Because this person source is correct most of the time.	No	81	No	No
89	To see if people will change their answer to a factual question if someone who shares their political opinions gives a different answer.	I could never figure out what the rule was. I tried everything I could think of: whether the object was horizontal or vertical, colors being light or dark, thick or thin lines, more dark space, symmetrical versus not, and I could not find a pattern. I feel like screaming right now. I have no idea what a blap is.	0	75	2	1	1	4	I thought the elephant was best at blaps based on questions I answered after the learning period of the study being correct.	I did not.	0	No.	This was the most frustrating task I have done in 2018 so far.
90	No idea	Maybe a rule about how many points of the inside shape are touching the boundaries of the black shape	60	30	1	1	4	3	I thought fish had the most knowledge about what is a blap and I didn't want the lion's response because I was pretty sure it would be the same as mine	I did	2	No, instructions were very clear. I knew what I was supposed to do	I think it took longer than stated
91	How the other four sources influence our decisions especially during those political questions.	From solid rectangles to outline rectangles. Then random shapes over rectangles. I started to look for a color pattern even a sequence that had nothing to do with the images.	80	65	2	1	1	4	Easy, this source beat me and solved more blap questions than me and very consistent.	No, but i did started to recognized based on the level of confidence that i chose, it would give me certain sources. If that makes sense.	21	No. Easy to understand.	The attention checks kept me worried because i didn't want to fail.
92	To see how we change our minds with other opinions	circles were not blaps	50	25	2	2	1	4	The fish seemed like they did not have a clue what was going on	no	78	nope
93	to determine my ability to follow instructions and see if I understood the purpose of the study	The sharp edges	50	75	4	4	3	4	by the first reaction of what was a blap and what wasn't	I choose based on the answers given to me	51	I was confused with the beginning instructions and what I should do but then I got the gist of it after a while.	none
94	to see how we understand and trust the other participants	no	40	80	2	2	2	4	who was the most accurate	no I did not do this	48	no	thank you
95	I'm not at all certain.	I was unable to discern any pattern with regard to the categorization task.	0	50	2	3	1	4	I assumed that the Fish was highly accurate, while the elephant seemed to respond randomly.	No, I selected the source I thought was most likely to be correct in the blaps task.	0	None of the portions of the study were unclear.	No further comment, at this time.
96	not sure_x000D__x000D_Thank you	no	10	80	2	3	1	2	They seemed pretty consistent. That is why I choose them.	No I didn't choose that at all.	81	No good instructions. Not confused.	Thank you.
97	uNSURE	i THOUGHT MOST WERE TRIANGLES	0	60	3	3	1	4	I noticed the fishing getting more answers correct	No	51	No	Interesting study, thanks!
98			#NULL!	#NULL!	#NULL!	#NULL!	#NULL!	#NULL!			#NULL!
99			#NULL!	#NULL!	#NULL!	#NULL!	#NULL!	#NULL!			#NULL!
100			#NULL!	#NULL!	#NULL!	#NULL!	#NULL!	#NULL!			#NULL!
101			#NULL!	#NULL!	#NULL!	#NULL!	#NULL!	#NULL!			#NULL!
102			#NULL!	#NULL!	#NULL!	#NULL!	#NULL!	#NULL!			#NULL!
103			#NULL!	#NULL!	#NULL!	#NULL!	#NULL!	#NULL!			#NULL!
104			#NULL!	#NULL!	#NULL!	#NULL!	#NULL!	#NULL!			#NULL!
105			#NULL!	#NULL!	#NULL!	#NULL!	#NULL!	#NULL!			#NULL!
106			#NULL!	#NULL!	#NULL!	#NULL!	#NULL!	#NULL!			#NULL!
107			#NULL!	#NULL!	#NULL!	#NULL!	#NULL!	#NULL!			#NULL!
108			#NULL!	#NULL!	#NULL!	#NULL!	#NULL!	#NULL!			#NULL!
109			#NULL!	#NULL!	#NULL!	#NULL!	#NULL!	#NULL!			#NULL!
110			#NULL!	#NULL!	#NULL!	#NULL!	#NULL!	#NULL!			#NULL!
111			#NULL!	#NULL!	#NULL!	#NULL!	#NULL!	#NULL!			#NULL!
112			#NULL!	#NULL!	#NULL!	#NULL!	#NULL!	#NULL!			#NULL!
113			#NULL!	#NULL!	#NULL!	#NULL!	#NULL!	#NULL!			#NULL!
114			#NULL!	#NULL!	#NULL!	#NULL!	#NULL!	#NULL!			#NULL!
115			#NULL!	#NULL!	#NULL!	#NULL!	#NULL!	#NULL!			#NULL!
116			#NULL!	#NULL!	#NULL!	#NULL!	#NULL!	#NULL!			#NULL!
117			#NULL!	#NULL!	#NULL!	#NULL!	#NULL!	#NULL!			#NULL!
118			#NULL!	#NULL!	#NULL!	#NULL!	#NULL!	#NULL!			#NULL!
119			#NULL!	#NULL!	#NULL!	#NULL!	#NULL!	#NULL!			#NULL!
120			#NULL!	#NULL!	#NULL!	#NULL!	#NULL!	#NULL!			#NULL!
121			#NULL!	#NULL!	#NULL!	#NULL!	#NULL!	#NULL!			#NULL!
122			#NULL!	#NULL!	#NULL!	#NULL!	#NULL!	#NULL!			#NULL!
123			#NULL!	#NULL!	#NULL!	#NULL!	#NULL!	#NULL!			#NULL!
124			#NULL!	#NULL!	#NULL!	#NULL!	#NULL!	#NULL!			#NULL!
125			#NULL!	#NULL!	#NULL!	#NULL!	#NULL!	#NULL!			#NULL!
126			#NULL!	#NULL!	#NULL!	#NULL!	#NULL!	#NULL!			#NULL!
127			#NULL!	#NULL!	#NULL!	#NULL!	#NULL!	#NULL!			#NULL!
128			#NULL!	#NULL!	#NULL!	#NULL!	#NULL!	#NULL!			#NULL!
129			#NULL!	#NULL!	#NULL!	#NULL!	#NULL!	#NULL!			#NULL!
130			#NULL!	#NULL!	#NULL!	#NULL!	#NULL!	#NULL!			#NULL!
131			#NULL!	#NULL!	#NULL!	#NULL!	#NULL!	#NULL!			#NULL!
132			#NULL!	#NULL!	#NULL!	#NULL!	#NULL!	#NULL!			#NULL!
133			#NULL!	#NULL!	#NULL!	#NULL!	#NULL!	#NULL!			#NULL!
134			#NULL!	#NULL!	#NULL!	#NULL!	#NULL!	#NULL!			#NULL!
135			#NULL!	#NULL!	#NULL!	#NULL!	#NULL!	#NULL!			#NULL!
136			#NULL!	#NULL!	#NULL!	#NULL!	#NULL!	#NULL!			#NULL!
137			#NULL!	#NULL!	#NULL!	#NULL!	#NULL!	#NULL!			#NULL!
138			#NULL!	#NULL!	#NULL!	#NULL!	#NULL!	#NULL!			#NULL!
139			#NULL!	#NULL!	#NULL!	#NULL!	#NULL!	#NULL!			#NULL!
140			#NULL!	#NULL!	#NULL!	#NULL!	#NULL!	#NULL!			#NULL!
141			#NULL!	#NULL!	#NULL!	#NULL!	#NULL!	#NULL!			#NULL!
142			#NULL!	#NULL!	#NULL!	#NULL!	#NULL!	#NULL!			#NULL!
143			#NULL!	#NULL!	#NULL!	#NULL!	#NULL!	#NULL!			#NULL!
144			#NULL!	#NULL!	#NULL!	#NULL!	#NULL!	#NULL!			#NULL!
145			#NULL!	#NULL!	#NULL!	#NULL!	#NULL!	#NULL!			#NULL!
146			#NULL!	#NULL!	#NULL!	#NULL!	#NULL!	#NULL!			#NULL!
147			#NULL!	#NULL!	#NULL!	#NULL!	#NULL!	#NULL!			#NULL!
148			#NULL!	#NULL!	#NULL!	#NULL!	#NULL!	#NULL!			#NULL!
149			#NULL!	#NULL!	#NULL!	#NULL!	#NULL!	#NULL!			#NULL!
150			#NULL!	#NULL!	#NULL!	#NULL!	#NULL!	#NULL!			#NULL!
151			#NULL!	#NULL!	#NULL!	#NULL!	#NULL!	#NULL!			#NULL!
152			#NULL!	#NULL!	#NULL!	#NULL!	#NULL!	#NULL!			#NULL!
153			#NULL!	#NULL!	#NULL!	#NULL!	#NULL!	#NULL!			#NULL!
154			#NULL!	#NULL!	#NULL!	#NULL!	#NULL!	#NULL!			#NULL!
