# Supplementary material for: Epistemic spillovers: Learning others’ political views reduces the ability to assess and use their expertise in nonpolitical domains
Source: Cognition. 2019 Jul;188:74–84. doi: 10.1016/j.cognition.2018.10.003 (PMC6522687; doi:10.1016/j.cognition.2018.10.003)
Supplement: Supplementary data 2 [file mmc2.zip › Exp1/Demographics_Experiment1.xlsx]

## Sheet: Demographics Exp 1
Participant ID	Gender	Age	Ethnicity	English	Education	Income	Subjective socio-economic-position	Political ideology	Political interest/involvement	Trust
1	1	35	1	1	3	8	6	0.497	100	1
2	1	26	4	1	3	10	3	0.215	92	6
3	2	28	3	1	3	5	8	0	72	5
4	1	29	1	1	1	1	7	0.78	67	2
5	1	28	1	1	2	2	9	0.668	19	6
6	1	28	1	1	1	1	10	0.001	0	1
7	1	23	1	1	3	4	6	0.49	28	4
8	2	25	4	1	4	5	5	0.107	75	5
9	1	33	1	1	1	1	9	0	87	7
10	2	50	1	1	1	3	8	0.014	96	6
11	2	55	1	1	3	1	9	0	70	4
12	2	29	1	1	1	9	5	0.339	34	7
13	2	27	1	1	3	7	4	0.672	71	6
14	2	30	1	1	2	4	9	0.554	45	1
15	2	39	1	1	3	6	7	0.101	92	5
16	1	27	1	1	3	8	4	0.092	34	6
17	2	43	1	1	3	5	4	0.082	20	5
18	1	25	1	1	1	5	8	0.511	0	6
19	1	26	1	1	3	7	4	0.275	83	6
20	1	57	1	1	1	5	9	0.549	76	6
21	2	29	1	1	3	5	6	0.123	66	3
22	1	34	2	1	1	2	7	0.758	30	5
23	1	29	4	1	1	6	6	0.448	65	5
24	2	32	1	1	1	1	7	0.407	61	6
25	2	35	1	1	2	4	7	0.846	21	5
26	2	28	1	1	3	5	6	0.004	75	6
27	2	27	2	1	3	6	5	0	91	6
28	2	41	1	1	1	8	5	0.144	88	7
29	2	45	2	1	3	6	4	0.545	10	6
30	1	27	4	1	2	6	7	0.725	69	5
31	2	33	1	1	2	7	6	0.142	62	3
32	2	50	1	1	2	10	5	0	95	6
33	2	35	1	1	2	8	6	0.075	34	3
34	1	28	4	1	3	7	6	0.366	82	5
35	1	23	1	1	2	6	7	0.496	64	5
36	2	31	3	1	3	8	6	0.511	78	5
37	2	33	1	1	1	2	8	0	100	5
38	2	46	1	1	2	8	6	0.465	82	7
39	2	48	1	2	3	9	4	0.511	61	5
40	2	58	1	1	4	9	6	0.882	81	5
41	2	27	1	1	1	1	8	0.049	29	5
42	2	37	2	1	5	6	8	0	49	6
43	1	40	1	1	1	2	8	0.123	17	7
44	2	48	1	1	4	3	7	0.434	42	6
45	1	25	1	1	1	5	8	0.297	67	5
46	2	36	1	1	3	9	5	0.851	19	5
47	2	32	1	1	1	7	5	1	100	5
48	2	22	1	1	1	2	8	0.418	63	3
49	2	37	1	1	2	6	7	0.083	79	4
50	2	28	1	1	3	8	6	0	80	7
51	1	32	1	1	2	5	8	0.762	80	6
52	2	26	2	1	1	1	8	0.577	0	7
53	1	45	1	1	1	4	7	1	91	6
54	1	40	3	1	2	8	4	0.575	56	5
55	1	26	1	1	1	2	7	0.731	40	3
56	2	37	1	1	1	5	8	0.121	81	7
57	2	20	3	1	1	7	6	0.235	74	6
58	2	54	2	1	1	4	6	0.001	71	4
59	2	30	1	1	4	10	3	0.808	97	3
60	1	22	1	1	1	6	4	0.53	96	6
61	2	27	1	1	3	6	6	0.511	51	4
62	2	35	1	1	3	10	4	0.631	73	7
63	2	32	1	1	1	2	8	0.463	30	4
64	2	56	1	1	2	4	9	0.387	100	1
65	1	45	1	1	3	2	8	0.503	19	5
66	2	23	1	1	3	6	6	0	62	4
67	2	37	4	1	1	5	9	0.355	57	4
68	1	30	1	1	1	1	10	0.797	85	4
69	1	31	1	1	3	8	4	0.846	20	3
70	2	47	1	1	2	10	6	0.558	71	7
71	1	30	4	1	3	6	6	0.038	80	7
72	2	25	5	1	1	5	6	0.742	22	4
73	2	25	1	1	3	6	7	0.511	51	7
74	2	24	1	1	3	6	7	0.551	13	4
75	2	41	1	1	1	3	8	0.983	51	4
76	2	53	1	1	2	9	5	0.372	55	1
77	2	23	1	1	1	3	6	0	90	4
78	2	45	1	1	1	3	7	0.883	90	7
79	2	24	1	1	2	5	8	0.458	82	3
80	1	33	1	1	4	6	7	0.511	72	6
81	2	40	1	1	1	1	9	0.001	62	7
82	1	25	1	1	3	5	7	0.5	94	6
83	1	34	1	1	4	9	5	0	100	5
84	2	55	1	1	3	8	5	0.114	71	5
85	2	44	1	1	2	5	8	0.504	61	5
86	1	30	1	1	4	6	4	0.503	63	3
87	2	56	5	1	2	1	6	0.638	29	4
88	1	27	1	1	3	6	4	0.369	84	6
89	2	43	1	1	3	6	7	0.27	8	6
90	2	42	1	2	3	4	8	0.837	70	7
91	1	36	3	1	1	6	7	0.666	71	6
92	2	36	1	1	2	7	6	0.311	26	5
93	2	28	3	1	1	6	6	0.82	82	4
94	2	40	1	1	1	3	7	0.711	51	6
95	1	34	1	1	2	7	7	0.499	59	1
96	2	44	1	1	2	6	8	0.511	30	3
97	2	38	1	1	1	1	8	0.511	71	4
98	1	24	1	1	1	4	5	0.01	0	6
99	1	32	1	1	3	4	7	0.489	2	3
100	2	32	1	1	3	6	8	0.724	5	7
101	2	29	1	1	1	5	7	0.358	8	6
102	1	35	1	1	1	2	10	0.511	8	5
103	2	22	1	1	1	1	7	0	9	5
104	2	20	1	1	1	4	9	0.482	11	6
105	2	27	2	1	1	7	8	0.603	11	3
106	2	48	1	1	1	10	6	0.703	14	3
107	1	24	2	1	1	4	7	0.287	19	3
108	2	36	1	1	3	1	5	0.699	19	6
109	2	42	3	1	1	1	8	0.487	30	4
110	1	35	1	1	3	5	7	0.489	30	5
111	2	22	1	1	1	8	6	0	31	3
112	2	35	2	1	1	6	9	0.094	33	5
113	2	31	1	1	2	6	7	0.489	35	5
114	2	30	1	1	2	5	7	0.134	39	5
115	1	35	1	1	4	6	6	0.883	39	4
116	2	58	1	1	3	2	6	0.163	40	5
117	1	29	1	1	1	2	8	0.707	40	4
118	2	39	1	1	1	9	6	0.703	44	5
119	2	27	1	1	2	4	7	0.685	50	7
120	2	29	2	1	1	4	8	0.421	51	4
121	1	34	1	1	1	6	7	0.511	51	5
122	2	41	1	1	2	3	9	0.511	51	3
123	2	29	2	1	3	8	4	0.6	51	5
124	1	25	2	1	3	4	5	0.737	59	6
125	1	34	3	1	1	6	6	0.703	62	1
126	2	53	1	1	2	3	5	0.737	62	6
127	1	23	1	1	1	1	8	0	63	4
128	2	30	2	1	4	6	3	0.339	63	3
129	2	26	1	1	3	8	4	0.434	65	5
130	1	23	1	1	1	6	6	0.585	65	5
131	1	41	1	1	3	5	6	0.248	67	5
132	2	34	1	1	2	7	6	0.448	67	4
133	1	30	1	1	3	7	5	0.708	69	5
134	2	47	1	1	1	1	10	0.626	70	2
135	2	33	1	1	4	6	5	0.676	70	6
136	1	30	1	1	2	4	4	0	71	5
137	1	25	1	1	3	2	5	0.882	71	5
138	1	30	1	1	4	8	6	0.542	72	5
139	2	45	4	1	4	7	5	0.083	73	5
140	2	34	1	1	1	9	4	0.201	74	6
141	1	28	1	1	3	3	7	0.679	80	5
142	2	39	1	1	2	3	7	0.913	81	6
143	1	30	2	1	4	10	3	0.999	83	6
144	2	60	5	1	1	10	3	1	85	6
145	2	55	1	1	2	5	6	1	86	6
146	1	26	2	1	3	7	3	0	88	5
147	1	42	1	1	3	6	7	0	89	5
148	1	32	1	1	4	5	5	0.907	90	7
149	1	31	1	1	4	6	5	0.925	91	7
150	2	28	1	1	3	6	7	0.089	92	5
151	2	28	2	1	3	10	3	0.6	92	5
152	1	56	1	1	4	6	5	0.855	95	6
153	1	60	1	1	2	8	6	0.105	97	6
154	1	36	1	1	3	10	4	0.037	100	5
