# Supplementary material for: Epistemic spillovers: Learning others’ political views reduces the ability to assess and use their expertise in nonpolitical domains
Source: Cognition. 2019 Jul;188:74–84. doi: 10.1016/j.cognition.2018.10.003 (PMC6522687; doi:10.1016/j.cognition.2018.10.003)
Supplement: Supplementary data 2 [file mmc2.zip › Exp1/Learning_stage_variables_Experiment1.xlsx]

## Sheet: Learning Stage Variables
Participant ID	Proportion similar-accurate source agreed on blap trials	Proportion dissimilar-accurate source agreed on blap trials	Proportion similar-random source agreed on blap trials	Proportion dissimilar-random source agreed on blap trials	Percentage similar-accurate source agreed on political trials	Percentage dissimilar-accurate source agreed on political trials	Percentage similar-random source agreed on political trials	Percentage dissimilar-random source agreed on political trials	Percentage similar-accurate source correct on blap trials	Percentage dissimilar-accurate source correct on blap trials	Percentage similar-random source correct on blap trials	Percentage dissimilar-random source correct on blap trials	Participant accuracy in the learning stage	Learning test score	Similarity rating for similar-accurate source	Similarity rating for dissimilar-accurate source	Similarity rating for similar-random source	Similarity rating for dissimilar-random source	Competence rating for similar-accurate source	Competence rating for dissimilar-accurate source	Competence rating for similar-random source	Competence rating for dissimilar-random source
1	0.55	0.55	0.65	0.65	80	20	80	20	80	80	50	50	52.5	12	100	9	80	30	81	25	81	51
2	0.35	0.6	0.65	0.55	80	20	80	20	80	80	50	50	41.25	12	92	7	75	25	93	55	66	68
3	0.4	0.6	0.3	0.8	80	20	80	20	80	80	50	50	47.5	12	72	0	77	30	67	76	51	56
4	0.4	0.45	0.35	0.6	80	20	80	20	80	80	50	50	47.5	12	71	18	61	38	48	57	61	45
5	0.5	0.5	0.55	0.6	80	20	80	20	80	80	50	50	61.25	12	67	30	50	20	81	40	72	20
6	0.6	0.65	0.4	0.55	80	20	80	20	80	80	50	50	50	12	81	60	84	24	80	41	70	25
7	0.65	0.6	0.35	0.7	80	20	80	20	80	80	50	50	57.5	12	81	63	83	28	62	61	61	62
8	0.5	0.55	0.45	0.65	80	20	80	20	80	80	50	50	48.75	12	87	22	82	42	77	21	71	58
9	0.55	0.65	0.3	0.45	80	20	80	20	80	80	50	50	48.75	12	89	13	81	5	77	71	85	57
10	0.55	0.45	0.45	0.55	80	20	80	20	80	80	50	50	52.5	12	72	23	81	40	61	66	76	35
11	0.65	0.6	0.4	0.4	80	20	80	20	80	80	50	50	53.75	12	92	14	81	0	60	76	70	81
12	0.5	0.6	0.5	0.6	80	20	80	20	80	80	50	50	50	12	70	13	82	68	69	78	70	45
13	0.55	0.35	0.35	0.55	80	20	80	20	80	80	50	50	47.5	12	88	82	80	75	86	90	89	83
14	0.4	0.6	0.25	0.6	80	20	80	20	80	80	50	50	48.75	12	85	34	62	31	63	44	51	41
15	0.4	0.45	0.45	0.45	80	20	80	20	80	80	50	50	48.75	12	82	17	92	32	61	60	67	67
16	0.45	0.45	0.6	0.6	80	20	80	20	80	80	50	50	50	12	79	15	92	3	80	66	78	69
17	0.35	0.75	0.6	0.55	80	20	80	20	80	80	50	50	56.25	12	61	19	40	29	71	51	50	30
18	0.45	0.4	0.4	0.55	80	20	80	20	80	80	50	50	55	12	71	50	66	19	60	40	56	0
19	0.4	0.5	0.65	0.4	80	20	80	20	80	80	50	50	48.75	12	81	8	92	36	78	64	57	31
20	0.45	0.6	0.35	0.4	80	20	80	20	80	80	50	50	57.5	12	91	65	76	39	97	85	90	30
21	0.5	0.55	0.4	0.45	80	20	80	20	80	80	50	50	55	12	81	15	70	60	85	62	88	72
22	0.3	0.6	0.55	0.45	80	20	80	20	80	80	50	50	45	11	76	25	94	61	91	86	91	76
23	0.5	0.45	0.55	0.6	80	20	80	20	80	80	50	50	50	12	61	11	60	19	57	59	76	43
24	0.45	0.6	0.5	0.85	80	20	80	20	80	80	50	50	42.5	12	100	30	91	61	85	100	90	95
25	0.35	0.55	0.45	0.7	80	20	80	20	80	80	50	50	46.25	12	78	48	67	27	84	57	70	42
26	0.45	0.25	0.45	0.85	80	20	80	20	80	80	50	50	42.5	12	78	31	89	64	75	83	80	70
27	0.35	0.75	0.45	0.55	80	20	80	20	80	80	50	50	55	12	92	18	69	0	90	65	56	56
28	0.45	0.55	0.45	0.65	80	20	80	20	80	80	50	50	52.5	12	85	20	100	0	93	76	97	70
29	0.5	0.4	0.4	0.7	80	20	80	20	80	80	50	50	45	12	91	40	61	40	82	72	73	31
30	0.5	0.55	0.7	0.45	80	20	80	20	80	80	50	50	47.5	12	82	21	79	19	85	71	85	71
31	0.55	0.65	0.35	0.65	80	20	80	20	80	80	50	50	47.5	12	91	42	76	11	72	69	66	59
32	0.55	0.55	0.55	0.6	80	20	80	20	80	80	50	50	46.25	12	89	9	82	34	79	92	76	84
33	0.45	0.4	0.5	0.4	80	20	80	20	80	80	50	50	48.75	12	92	24	61	47	80	42	82	45
34	0.45	0.35	0.6	0.45	80	20	80	20	80	80	50	50	51.25	12	81	25	65	14	67	87	40	54
35	0.5	0.6	0.4	0.5	80	20	80	20	80	80	50	50	47.5	12	93	55	82	22	77	62	86	42
36	0.7	0.3	0.6	0.4	80	20	80	20	80	80	50	50	57.5	12	87	29	95	84	76	90	77	82
37	0.55	0.45	0.75	0.55	80	20	80	20	80	80	50	50	50	11	84	40	61	9	51	52	51	51
38	0.5	0.6	0.45	0.55	80	20	80	20	80	80	50	50	40	12	91	69	82	31	83	61	51	80
39	0.45	0.65	0.4	0.6	80	20	80	20	80	80	50	50	47.5	12	77	72	95	53	70	68	78	63
40	0.5	0.5	0.4	0.6	80	20	80	20	80	80	50	50	52.5	12	82	15	92	35	81	38	59	70
41	0.6	0.7	0.25	0.7	80	20	80	20	80	80	50	50	53.75	12	89	9	35	57	81	44	56	26
42	0.55	0.8	0.4	0.65	80	20	80	20	80	80	50	50	52.5	12	77	11	93	18	75	75	68	56
43	0.5	0.65	0.3	0.7	80	20	80	20	80	80	50	50	48.75	12	95	40	91	21	92	51	51	73
44	0.45	0.65	0.65	0.65	80	20	80	20	80	80	50	50	45	11	25	10	65	49	71	46	65	60
45	0.35	0.6	0.7	0.65	80	20	80	20	80	80	50	50	55	12	62	44	73	46	60	49	66	35
46	0.35	0.45	0.5	0.3	80	20	80	20	80	80	50	50	50	12	92	10	95	9	81	81	81	81
47	0.3	0.45	0.5	0.5	80	20	80	20	80	80	50	50	41.25	12	82	21	71	23	62	32	75	25
48	0.45	0.4	0.45	0.4	80	20	80	20	80	80	50	50	40	12	81	21	75	8	83	83	28	17
49	0.55	0.5	0.5	0.25	80	20	80	20	80	80	50	50	45	12	80	3	70	16	50	56	68	61
50	0.4	0.55	0.5	0.45	80	20	80	20	80	80	50	50	57.5	12	97	38	67	8	88	72	78	60
51	0.55	0.5	0.7	0.5	80	20	80	20	80	80	50	50	53.75	12	73	35	95	18	80	79	90	67
52	0.6	0.4	0.55	0.4	80	20	80	20	80	80	50	50	51.25	12	81	4	36	60	70	61	10	31
53	0.45	0.25	0.6	0.4	80	20	80	20	80	80	50	50	52.5	12	92	5	100	24	91	97	97	92
54	0.5	0.5	0.4	0.6	80	20	80	20	80	80	50	50	42.5	12	85	46	74	15	91	59	66	21
55	0.55	0.35	0.55	0.45	80	20	80	20	80	80	50	50	45	12	72	19	81	50	81	61	71	19
56	0.6	0.45	0.55	0.55	80	20	80	20	80	80	50	50	36.25	12	92	60	71	55	81	81	92	72
57	0.45	0.5	0.35	0.45	80	20	80	20	80	80	50	50	38.75	12	83	57	95	31	100	62	81	31
58	0.6	0.35	0.55	0.5	80	20	80	20	80	80	50	50	40	12	90	42	71	31	60	51	0	62
59	0.55	0.4	0.5	0.6	80	20	80	20	80	80	50	50	46.25	12	79	6	92	41	90	75	86	91
60	0.45	0.25	0.5	0.45	80	20	80	20	80	80	50	50	51.25	12	81	12	70	40	71	54	70	60
61	0.45	0.5	0.4	0.5	80	20	80	20	80	80	50	50	56.25	11	91	54	71	21	94	59	79	51
62	0.6	0.35	0.3	0.7	80	20	80	20	80	80	50	50	46.25	12	97	20	76	59	74	59	85	37
63	0.4	0.6	0.45	0.45	80	20	80	20	80	80	50	50	42.5	12	79	26	39	29	71	95	53	54
64	0.5	0.4	0.5	0.45	80	20	80	20	80	80	50	50	51.25	12	80	26	71	12	51	53	49	35
65	0.5	0.45	0.5	0.4	80	20	80	20	80	80	50	50	46.25	12	71	39	61	29	86	71	71	56
66	0.6	0.5	0.55	0.5	80	20	80	20	80	80	50	50	51.25	12	94	4	83	20	85	63	49	55
67	0.5	0.45	0.3	0.5	80	20	80	20	80	80	50	50	43.75	12	94	40	72	53	52	76	85	58
68	0.2	0.6	0.55	0.35	80	20	80	20	80	80	50	50	37.5	12	95	0	91	14	81	81	75	81
69	0.55	0.55	0.5	0.3	80	20	80	20	80	80	50	50	50	12	91	39	75	30	45	55	66	62
70	0.5	0.4	0.5	0.35	80	20	80	20	80	80	50	50	51.25	12	81	19	62	41	41	72	30	59
71	0.4	0.55	0.3	0.55	80	20	80	20	80	80	50	50	47.5	11	76	75	82	79	81	74	72	76
72	0.55	0.5	0.55	0.25	80	20	80	20	80	80	50	50	43.75	12	71	40	61	19	71	51	72	51
73	0.4	0.35	0.6	0.35	80	20	80	20	80	80	50	50	52.5	12	86	29	66	39	69	70	73	71
74	0.35	0.45	0.7	0.45	80	20	80	20	80	80	50	50	51.25	12	87	32	94	30	93	47	94	18
75	0.45	0.55	0.45	0.7	80	20	80	20	80	80	50	50	38.75	11	90	0	81	0	84	99	76	89
76	0.5	0.25	0.45	0.4	80	20	80	20	80	80	50	50	40	12	68	5	91	54	72	18	79	29
77	0.4	0.45	0.35	0.4	80	20	80	20	80	80	50	50	45	12	100	0	80	11	60	85	61	77
78	0.4	0.6	0.45	0.65	80	20	80	20	80	80	50	50	47.5	12	80	1	98	19	74	45	87	59
79	0.7	0.45	0.4	0.5	80	20	80	20	80	80	50	50	51.25	12	54	51	63	39	62	73	80	62
80	0.5	0.45	0.5	0.45	80	20	80	20	80	80	50	50	52.5	12	81	19	92	51	61	61	70	81
81	0.45	0.25	0.6	0.4	80	20	80	20	80	80	50	50	45	12	71	8	82	25	68	36	72	60
82	0.4	0.5	0.3	0.7	80	20	80	20	80	80	50	50	47.5	12	82	61	95	21	67	66	76	61
83	0.55	0.35	0.6	0.4	80	20	80	20	80	80	50	50	40	12	75	33	66	9	81	40	71	28
84	0.4	0.5	0.45	0.55	80	20	80	20	80	80	50	50	42.5	12	75	40	86	61	86	82	92	75
85	0.75	0.4	0.4	0.8	80	20	80	20	80	80	50	50	56.25	12	95	65	92	55	86	80	51	51
86	0.55	0.45	0.35	0.55	80	20	80	20	80	80	50	50	50	12	85	35	67	9	58	61	53	59
87	0.6	0.6	0.5	0.5	80	20	80	20	80	80	50	50	52.5	12	86	61	80	65	81	88	82	77
88	0.55	0.5	0.45	0.55	80	20	80	20	80	80	50	50	48.75	12	73	14	78	70	61	14	60	67
89	0.55	0.45	0.65	0.55	80	20	80	20	80	80	50	50	42.5	12	92	9	91	59	100	95	100	91
90	0.5	0.45	0.75	0.3	80	20	80	20	80	80	50	50	52.5	12	65	4	92	22	71	81	60	79
91	0.4	0.5	0.4	0.55	80	20	80	20	80	80	50	50	46.25	12	95	44	68	26	85	59	69	38
92	0.45	0.55	0.3	0.45	80	20	80	20	80	80	50	50	51.25	11	64	61	74	29	61	67	43	57
93	0.4	0.4	0.5	0.45	80	20	80	20	80	80	50	50	36.25	11	51	51	89	13	68	67	75	51
94	0.75	0.35	0.35	0.55	80	20	80	20	80	80	50	50	47.5	12	79	25	62	46	64	55	67	43
95	0.6	0.6	0.55	0.5	80	20	80	20	80	80	50	50	51.25	12	65	34	91	19	91	19	71	30
96	0.55	0.5	0.35	0.5	80	20	80	20	80	80	50	50	47.5	12	82	28	77	61	81	40	70	55
97	0.5	0.6	0.4	0.65	80	20	80	20	80	80	50	50	51.25	12	88	61	79	62	76	52	58	61
98	0.55	0.55	0.4	0.5	80	20	80	20	80	80	50	50	57.5	4	#NULL!	#NULL!	#NULL!	#NULL!	#NULL!	#NULL!	#NULL!	#NULL!
99	0.3	0.75	0.45	0.75	80	20	80	20	80	80	50	50	43.75	8	#NULL!	#NULL!	#NULL!	#NULL!	#NULL!	#NULL!	#NULL!	#NULL!
100	0.35	0.45	0.65	0.7	80	20	80	20	80	80	50	50	51.25	8	#NULL!	#NULL!	#NULL!	#NULL!	#NULL!	#NULL!	#NULL!	#NULL!
101	0.55	0.4	0.35	0.7	80	20	80	20	80	80	50	50	47.5	8	#NULL!	#NULL!	#NULL!	#NULL!	#NULL!	#NULL!	#NULL!	#NULL!
102	0.55	0.65	0.35	0.7	80	20	80	20	80	80	50	50	51.25	8	#NULL!	#NULL!	#NULL!	#NULL!	#NULL!	#NULL!	#NULL!	#NULL!
103	0.8	0.5	0.3	0.35	80	20	80	20	80	80	50	50	63.75	10	#NULL!	#NULL!	#NULL!	#NULL!	#NULL!	#NULL!	#NULL!	#NULL!
104	0.55	0.5	0.4	0.5	80	20	80	20	80	80	50	50	56.25	10	#NULL!	#NULL!	#NULL!	#NULL!	#NULL!	#NULL!	#NULL!	#NULL!
105	0.5	0.45	0.75	0.55	80	20	80	20	80	80	50	50	56.25	8	#NULL!	#NULL!	#NULL!	#NULL!	#NULL!	#NULL!	#NULL!	#NULL!
106	0.5	0.6	0.55	0.7	80	20	80	20	80	80	50	50	48.75	7	#NULL!	#NULL!	#NULL!	#NULL!	#NULL!	#NULL!	#NULL!	#NULL!
107	0.55	0.7	0.4	0.25	80	20	80	20	80	80	50	50	55	10	#NULL!	#NULL!	#NULL!	#NULL!	#NULL!	#NULL!	#NULL!	#NULL!
108	0.55	0.55	0.7	0.75	80	20	80	20	80	80	50	50	48.75	8	#NULL!	#NULL!	#NULL!	#NULL!	#NULL!	#NULL!	#NULL!	#NULL!
109	0.5	0.3	0.7	0.4	80	20	80	20	80	80	50	50	47.5	10	#NULL!	#NULL!	#NULL!	#NULL!	#NULL!	#NULL!	#NULL!	#NULL!
110	0.55	0.55	0.45	0.7	80	20	80	20	80	80	50	50	51.25	9	#NULL!	#NULL!	#NULL!	#NULL!	#NULL!	#NULL!	#NULL!	#NULL!
111	0.4	0.55	0.6	0.55	80	20	80	20	80	80	50	50	47.5	10	#NULL!	#NULL!	#NULL!	#NULL!	#NULL!	#NULL!	#NULL!	#NULL!
112	0.5	0.7	0.7	0.75	80	20	80	20	80	80	50	50	53.75	8	#NULL!	#NULL!	#NULL!	#NULL!	#NULL!	#NULL!	#NULL!	#NULL!
113	0.4	0.55	0.5	0.7	80	20	80	20	80	80	50	50	56.25	10	#NULL!	#NULL!	#NULL!	#NULL!	#NULL!	#NULL!	#NULL!	#NULL!
114	0.45	0.5	0.65	0.6	80	20	80	20	80	80	50	50	42.5	10	#NULL!	#NULL!	#NULL!	#NULL!	#NULL!	#NULL!	#NULL!	#NULL!
115	0.6	0.5	0.6	0.6	80	20	80	20	80	80	50	50	52.5	10	#NULL!	#NULL!	#NULL!	#NULL!	#NULL!	#NULL!	#NULL!	#NULL!
116	0.4	0.35	0.55	0.45	80	20	80	20	80	80	50	50	41.25	8	#NULL!	#NULL!	#NULL!	#NULL!	#NULL!	#NULL!	#NULL!	#NULL!
117	0.5	0.55	0.4	0.6	80	20	80	20	80	80	50	50	53.75	4	#NULL!	#NULL!	#NULL!	#NULL!	#NULL!	#NULL!	#NULL!	#NULL!
118	0.4	0.7	0.55	0.5	80	20	80	20	80	80	50	50	51.25	9	#NULL!	#NULL!	#NULL!	#NULL!	#NULL!	#NULL!	#NULL!	#NULL!
119	0.7	0.65	0.35	0.5	80	20	80	20	80	80	50	50	55	8	#NULL!	#NULL!	#NULL!	#NULL!	#NULL!	#NULL!	#NULL!	#NULL!
120	0.4	0.6	0.5	0.55	80	20	80	20	80	80	50	50	51.25	5	#NULL!	#NULL!	#NULL!	#NULL!	#NULL!	#NULL!	#NULL!	#NULL!
121	0.35	0.45	0.65	0.6	80	20	80	20	80	80	50	50	51.25	8	#NULL!	#NULL!	#NULL!	#NULL!	#NULL!	#NULL!	#NULL!	#NULL!
122	0.4	0.35	0.6	0.45	80	20	80	20	80	80	50	50	52.5	10	#NULL!	#NULL!	#NULL!	#NULL!	#NULL!	#NULL!	#NULL!	#NULL!
123	0.4	0.65	0.45	0.55	80	20	80	20	80	80	50	50	46.25	4	#NULL!	#NULL!	#NULL!	#NULL!	#NULL!	#NULL!	#NULL!	#NULL!
124	0.5	0.75	0.4	0.55	80	20	80	20	80	80	50	50	50	4	#NULL!	#NULL!	#NULL!	#NULL!	#NULL!	#NULL!	#NULL!	#NULL!
125	0.4	0.65	0.3	0.5	80	20	80	20	80	80	50	50	56.25	10	#NULL!	#NULL!	#NULL!	#NULL!	#NULL!	#NULL!	#NULL!	#NULL!
126	0.5	0.45	0.55	0.45	80	20	80	20	80	80	50	50	53.75	10	#NULL!	#NULL!	#NULL!	#NULL!	#NULL!	#NULL!	#NULL!	#NULL!
127	0.5	0.55	0.6	0.55	80	20	80	20	80	80	50	50	55	8	#NULL!	#NULL!	#NULL!	#NULL!	#NULL!	#NULL!	#NULL!	#NULL!
128	0.45	0.55	0.35	0.5	80	20	80	20	80	80	50	50	48.75	6	#NULL!	#NULL!	#NULL!	#NULL!	#NULL!	#NULL!	#NULL!	#NULL!
129	0.4	0.4	0.3	0.25	80	20	80	20	80	80	50	50	36.25	4	#NULL!	#NULL!	#NULL!	#NULL!	#NULL!	#NULL!	#NULL!	#NULL!
130	0.5	0.5	0.55	0.4	80	20	80	20	80	80	50	50	58.75	8	#NULL!	#NULL!	#NULL!	#NULL!	#NULL!	#NULL!	#NULL!	#NULL!
131	0.6	0.55	0.5	0.55	80	20	80	20	80	80	50	50	57.5	7	#NULL!	#NULL!	#NULL!	#NULL!	#NULL!	#NULL!	#NULL!	#NULL!
132	0.4	0.5	0.55	0.4	80	20	80	20	80	80	50	50	43.75	5	#NULL!	#NULL!	#NULL!	#NULL!	#NULL!	#NULL!	#NULL!	#NULL!
133	0.45	0.35	0.6	0.4	80	20	80	20	80	80	50	50	37.5	4	#NULL!	#NULL!	#NULL!	#NULL!	#NULL!	#NULL!	#NULL!	#NULL!
134	0.6	0.3	0.25	0.55	80	20	80	20	80	80	50	50	42.5	4	#NULL!	#NULL!	#NULL!	#NULL!	#NULL!	#NULL!	#NULL!	#NULL!
135	0.5	0.6	0.5	0.35	80	20	80	20	80	80	50	50	46.25	8	#NULL!	#NULL!	#NULL!	#NULL!	#NULL!	#NULL!	#NULL!	#NULL!
136	0.5	0.45	0.4	0.6	80	20	80	20	80	80	50	50	53.75	7	#NULL!	#NULL!	#NULL!	#NULL!	#NULL!	#NULL!	#NULL!	#NULL!
137	0.45	0.45	0.55	0.3	80	20	80	20	80	80	50	50	33.75	10	#NULL!	#NULL!	#NULL!	#NULL!	#NULL!	#NULL!	#NULL!	#NULL!
138	0.45	0.4	0.35	0.4	80	20	80	20	80	80	50	50	52.5	9	#NULL!	#NULL!	#NULL!	#NULL!	#NULL!	#NULL!	#NULL!	#NULL!
139	0.45	0.4	0.4	0.6	80	20	80	20	80	80	50	50	53.75	8	#NULL!	#NULL!	#NULL!	#NULL!	#NULL!	#NULL!	#NULL!	#NULL!
140	0.45	0.5	0.4	0.55	80	20	80	20	80	80	50	50	55	7	#NULL!	#NULL!	#NULL!	#NULL!	#NULL!	#NULL!	#NULL!	#NULL!
141	0.7	0.4	0.25	0.25	80	20	80	20	80	80	50	50	47.5	8	#NULL!	#NULL!	#NULL!	#NULL!	#NULL!	#NULL!	#NULL!	#NULL!
142	0.5	0.45	0.45	0.5	80	20	80	20	80	80	50	50	42.5	6	#NULL!	#NULL!	#NULL!	#NULL!	#NULL!	#NULL!	#NULL!	#NULL!
143	0.5	0.35	0.55	0.4	80	20	80	20	80	80	50	50	52.5	8	#NULL!	#NULL!	#NULL!	#NULL!	#NULL!	#NULL!	#NULL!	#NULL!
144	0.65	0.55	0.3	0.5	80	20	80	20	80	80	50	50	52.5	10	#NULL!	#NULL!	#NULL!	#NULL!	#NULL!	#NULL!	#NULL!	#NULL!
145	0.55	0.35	0.7	0.65	80	20	80	20	80	80	50	50	41.25	10	#NULL!	#NULL!	#NULL!	#NULL!	#NULL!	#NULL!	#NULL!	#NULL!
146	0.4	0.5	0.7	0.55	80	20	80	20	80	80	50	50	33.75	10	#NULL!	#NULL!	#NULL!	#NULL!	#NULL!	#NULL!	#NULL!	#NULL!
147	0.5	0.45	0.5	0.55	80	20	80	20	80	80	50	50	55	4	#NULL!	#NULL!	#NULL!	#NULL!	#NULL!	#NULL!	#NULL!	#NULL!
148	0.3	0.5	0.5	0.4	80	20	80	20	80	80	50	50	40	10	#NULL!	#NULL!	#NULL!	#NULL!	#NULL!	#NULL!	#NULL!	#NULL!
149	0.45	0.6	0.55	0.5	80	20	80	20	80	80	50	50	47.5	8	#NULL!	#NULL!	#NULL!	#NULL!	#NULL!	#NULL!	#NULL!	#NULL!
150	0.55	0.35	0.5	0.7	80	20	80	20	80	80	50	50	50	10	#NULL!	#NULL!	#NULL!	#NULL!	#NULL!	#NULL!	#NULL!	#NULL!
151	0.5	0.55	0.55	0.45	80	20	80	20	80	80	50	50	48.75	4	#NULL!	#NULL!	#NULL!	#NULL!	#NULL!	#NULL!	#NULL!	#NULL!
152	0.5	0.45	0.45	0.45	80	20	80	20	80	80	50	50	58.75	10	#NULL!	#NULL!	#NULL!	#NULL!	#NULL!	#NULL!	#NULL!	#NULL!
153	0.45	0.4	0.4	0.5	80	20	80	20	80	80	50	50	41.25	8	#NULL!	#NULL!	#NULL!	#NULL!	#NULL!	#NULL!	#NULL!	#NULL!
154	0.35	0.3	0.55	0.55	80	20	80	20	80	80	50	50	38.75	8	#NULL!	#NULL!	#NULL!	#NULL!	#NULL!	#NULL!	#NULL!	#NULL!
