# Supplementary material for: Epistemic spillovers: Learning others’ political views reduces the ability to assess and use their expertise in nonpolitical domains
Source: Cognition. 2019 Jul;188:74–84. doi: 10.1016/j.cognition.2018.10.003 (PMC6522687; doi:10.1016/j.cognition.2018.10.003)
Supplement: Supplementary data 2 [file mmc2.zip › Exp1/Post-task_source_ratings_Experiment1.xlsx]

## Sheet: Post-task ratings Exp 1
Participant ID	Competence rating for similar-accurate source	Competence rating for dissimilar-accurate source	Competence rating for similar-random source	Competence rating for dissimilar-random source	Consistency on blaps rating for similar-accurate source	Consistency on blaps rating for dissimilar-accurate source	Consistency on blaps rating for similar-random source	Consistency on blaps rating for dissimilar-random source	Political views of similar-accurate source	Political views of dissimilar-accurate source	Political views of similar-random source	Political views of dissimilar-random source	Consistency of political views of similar-accurate source	Consistency of political views of dissimilar-accurate source	Consistency of political views of similar-random source	Consistency of political views of dissimilar-random source	Trust in similar-accurate source	Trust in disimilar-accurate source	Trust in similar-random source	Trust in dissimilar-random source	Similarity rating for similar-accurate source	Similarity rating for dissimilar-accurate source	Similarity rating for similar-random source	Similarity rating for dissimilar-random source
1	100	0	80	30	100	0	80	30	0.493	0.179	0.587	0.751	100	0	80	30	100	0	80	30	100	0	70	19
2	90	60	65	80	90	50	70	80	0.106	0.923	0.214	0.604	90	90	80	80	90	30	70	70	91	15	75	29
3	40	90	50	40	30	90	50	75	0.279	1	0.142	0.506	60	100	70	70	50	50	50	50	61	0	71	30
4	36	64	41	35	34	63	39	33	0.828	0.145	0.608	0.383	71	39	60	30	26	29	57	35	78	18	64	27
5	89	32	71	27	85	36	75	29	0.717	0.338	0.732	0.293	91	31	58	31	81	39	60	14	66	39	71	25
6	94	23	85	80	83	33	79	70	0.201	0.941	0.19	0.094	85	76	87	77	91	26	11	66	93	27	82	69
7	47	31	71	25	55	63	64	32	0.542	0.645	0.608	0.38	44	62	73	22	51	28	72	38	60	40	87	30
8	76	31	73	59	65	38	79	71	0.289	0.839	0.072	0.47	70	30	88	73	79	26	92	63	81	41	92	64
9	90	77	87	51	97	77	100	80	0.013	0.924	0.024	0.968	100	87	92	93	100	51	98	51	93	15	95	6
10	74	87	66	43	74	88	62	32	0.341	0.831	0.082	0.587	72	87	81	55	76	70	84	55	65	20	85	35
11	65	70	65	85	60	61	60	80	0	0.911	0.09	1	100	95	90	100	65	70	70	75	100	4	91	0
12	66	92	48	34	43	94	46	41	0	1	0.394	0.199	66	100	58	73	73	95	71	38	76	8	76	46
13	82	88	79	81	79	80	84	85	0.868	0.844	0.761	0.776	86	84	87	77	83	74	81	78	85	80	79	76
14	57	36	51	47	55	42	44	51	0.551	0.265	0.511	0.538	56	35	38	24	64	34	51	45	74	26	58	41
15	72	70	63	82	72	73	68	72	0.162	0.95	0.15	0.839	73	84	94	69	71	58	72	71	84	16	96	23
16	58	51	58	52	57	54	58	50	0.173	0.89	0.028	0.923	64	80	84	74	73	53	68	34	65	21	80	54
17	70	51	60	35	64	52	50	40	0.204	0.93	0.327	0.711	65	85	67	66	66	51	50	40	60	19	41	29
18	51	75	55	65	51	60	55	61	0.506	0.392	0.507	0.001	76	51	70	18	60	50	55	20	71	33	60	0
19	73	93	84	13	64	97	75	11	0.383	0.966	0.283	0.877	74	92	80	42	72	92	93	4	67	22	89	15
20	90	34	55	20	95	36	55	20	0.286	0.534	0.476	0.6	80	40	55	30	95	24	60	5	91	19	51	9
21	87	69	78	46	75	59	67	43	0.837	0.417	0.615	0.528	75	27	53	42	82	36	70	41	75	71	63	68
22	26	94	97	79	83	92	93	76	0.473	0.448	0.959	0.482	71	41	94	71	18	95	97	79	72	20	84	68
23	65	51	64	58	63	58	64	59	0.635	0	0.73	0.432	65	67	56	56	66	33	71	53	63	17	56	47
24	70	98	88	88	71	100	84	81	0.113	0.901	0.511	0.258	51	72	51	81	51	90	85	71	78	39	82	81
25	65	57	51	19	70	57	34	66	0.839	0.297	0.332	0.723	74	58	66	63	72	55	59	9	71	59	35	27
26	71	87	74	64	69	80	72	61	0.29	0.894	0.082	0.762	63	83	85	73	74	85	77	60	69	26	78	32
27	91	66	60	53	88	69	82	70	0	0.796	0.43	1	100	87	89	100	88	69	68	32	93	54	76	0
28	82	51	100	37	86	38	97	84	0.103	0.739	0.048	1	79	71	100	96	91	34	100	0	78	37	100	0
29	100	100	100	10	100	65	89	20	0.659	1	0.369	0.001	100	100	88	80	100	64	90	9	81	0	82	0
30	92	64	66	52	89	61	59	42	0.339	0.686	0.682	0.496	97	94	97	85	73	61	60	37	65	40	59	20
31	61	78	51	36	59	78	41	32	0.221	0.81	0.223	0.777	82	65	81	73	57	65	51	31	68	36	51	36
32	69	89	65	57	64	93	64	65	0.123	0.997	0.239	0.566	75	99	68	35	63	73	60	39	81	5	68	58
33	56	60	71	42	55	48	88	41	0.239	0.755	0.772	0.254	62	62	47	51	72	44	93	52	93	38	56	42
34	72	91	22	35	68	90	65	40	0.165	0.886	0.187	0.732	67	89	63	43	73	91	26	37	80	49	50	32
35	81	26	59	22	91	39	85	26	0.569	0.545	0.761	0.094	98	2	76	57	90	45	69	41	98	28	80	0
36	76	93	73	73	89	92	70	71	0.387	0.878	0.297	0.517	85	90	91	67	82	92	74	81	79	27	92	79
37	52	52	52	52	100	52	80	52	0.109	0.752	0.335	1	100	81	92	100	90	61	73	0	52	64	70	0
38	100	71	83	61	100	81	81	51	0.645	1	0.251	0.908	100	100	83	92	100	66	81	10	100	61	61	30
39	77	63	79	63	76	61	79	51	0.242	0.324	0.742	0.617	79	62	87	47	79	65	85	46	79	58	85	63
40	15	45	31	83	15	46	35	74	0.745	0.101	0.927	0.224	81	72	90	40	18	38	34	74	78	29	97	30
41	20	65	85	45	75	70	75	60	0.068	0.548	0.487	0.723	85	55	80	75	55	61	90	60	92	62	21	55
42	76	91	91	66	85	80	85	72	0.386	0.906	0.127	0.697	65	91	90	78	64	55	80	51	36	16	73	18
43	99	92	69	89	98	90	58	90	0.038	0.486	0.134	0.97	98	86	89	88	100	88	51	91	99	62	85	15
44	59	40	68	60	58	53	66	60	0.479	0.825	0.406	0.63	53	66	70	62	56	28	67	55	48	15	63	47
45	61	46	72	30	59	45	65	50	0.511	0.475	0.266	0.689	58	46	61	50	59	54	71	31	54	58	62	36
46	81	81	81	80	81	81	81	80	0.763	0.015	0.899	0.128	90	92	91	79	82	9	93	60	86	3	93	9
47	64	41	63	48	67	34	58	45	0.982	0.173	0.724	0.23	73	44	65	66	70	19	57	42	75	19	73	27
48	90	92	18	14	91	91	90	82	0.1	0.875	0.156	0.797	89	91	85	77	90	45	8	3	88	5	71	5
49	73	53	57	53	71	53	54	65	0.263	1	0.441	0.813	84	75	46	31	70	50	51	57	83	3	64	15
50	71	69	85	81	58	71	75	80	0.104	0.946	0.318	0.966	80	81	81	84	84	84	81	81	94	27	77	25
51	74	63	90	63	71	63	88	40	0.6	0.376	0.87	0.369	74	68	89	72	73	61	92	14	68	36	91	35
52	90	100	40	20	100	90	60	30	1	0	0.737	0.415	90	85	70	30	100	75	60	10	85	0	40	61
53	100	40	100	95	98	40	99	98	0.785	0	1	0.52	100	50	98	100	100	0	100	40	92	0	100	55
54	82	31	64	24	89	40	67	30	0.851	0.597	0.438	0.632	76	39	60	29	74	38	61	9	80	28	32	25
55	70	91	81	20	71	98	80	20	0.387	0.048	0.835	0.534	71	92	81	21	61	91	81	20	70	18	86	20
56	91	76	100	72	92	80	96	71	0.09	0.462	0.742	0.832	80	70	95	81	91	71	81	61	81	71	62	25
57	73	61	96	27	74	39	100	19	0.246	0.576	0.417	0.8	67	39	81	67	72	30	100	21	64	57	70	27
58	90	40	60	40	81	43	50	39	0	0.248	0.699	0.872	81	41	50	40	84	30	40	30	80	30	30	0
59	72	89	68	82	63	87	68	79	0.545	0.038	0.827	0.339	74	100	79	69	73	63	55	79	75	8	72	35
60	60	47	70	68	61	47	64	65	0.445	0.735	0.485	0.618	73	79	70	73	59	55	65	70	80	44	64	55
61	82	68	77	40	89	47	67	45	0.783	0.745	0.721	0.406	81	45	41	76	58	82	75	64	65	74	41	100
62	77	100	79	66	78	100	77	56	0.856	0.006	0.606	0.214	100	21	71	70	94	95	80	61	89	21	61	39
63	74	87	35	69	72	90	33	70	0.103	0.672	0.569	0.977	65	90	25	90	75	93	13	61	86	25	40	22
64	68	71	72	0	81	71	75	0	0.11	0.681	0.454	0.511	100	71	74	0	87	55	73	0	100	51	72	0
65	75	62	65	55	75	63	65	55	0.661	0.494	0.627	0.307	60	58	65	65	75	60	65	55	71	60	59	39
66	76	65	27	30	77	70	42	30	0.041	0.913	0.092	0.972	84	86	88	86	92	62	73	12	85	20	82	20
67	70	66	60	55	75	55	64	55	0.26	0.642	0.367	0.563	60	61	46	59	75	43	70	53	91	12	57	48
68	80	80	80	70	80	80	80	70	0.958	0	0.897	0.096	95	95	90	90	80	80	80	70	96	4	90	9
69	91	70	71	68	97	71	70	70	0.923	0.145	0.779	0.162	96	60	72	56	95	55	88	55	94	54	78	55
70	10	92	29	51	10	95	60	51	0.679	0.231	0.499	0.5	81	81	72	60	10	100	50	51	82	0	30	61
71	84	85	94	86	89	84	95	84	0.045	0.089	0.013	0.075	86	84	94	74	86	82	93	79	87	84	92	84
72	84	80	82	61	78	81	73	51	0.818	0.263	0.792	0.373	73	87	73	61	81	42	83	41	82	24	74	41
73	55	85	55	91	42	75	57	85	0.103	0.777	0.311	0.485	37	73	59	51	34	78	42	68	71	39	74	50
74	43	73	19	61	51	40	38	62	0.511	0.511	0.511	0.511	51	51	20	51	25	90	16	51	61	28	94	43
75	51	99	51	71	91	99	81	80	0.939	0.007	0.784	0.761	100	99	81	83	92	100	71	58	91	0	80	71
76	95	39	67	89	97	29	59	86	0.351	0.968	0.251	0.325	68	92	71	60	95	19	72	83	64	16	76	44
77	40	61	40	60	40	61	39	60	0	1	0	1	100	100	95	100	50	50	50	50	100	0	92	0
78	83	14	61	92	89	17	83	94	0.939	0	1	0.369	94	100	100	24	85	0	60	93	86	0	94	27
79	72	45	80	31	70	51	75	41	0.417	0.546	0.39	0.607	71	53	92	31	81	51	60	38	72	47	87	30
80	16	45	87	69	30	51	87	60	1	0	0.81	0.259	85	61	61	55	37	35	85	63	30	11	51	56
81	75	9	92	40	66	87	90	78	0.101	1	0.001	0.748	85	91	91	66	85	9	99	70	83	3	92	41
82	71	38	82	57	68	66	82	60	0.427	0.589	0.497	0.827	39	22	71	39	71	61	74	31	64	33	79	30
83	77	33	71	24	71	36	66	50	0.503	0.394	0.586	0.448	72	31	75	40	79	30	66	13	81	20	68	10
84	85	68	84	72	86	70	78	77	0.372	0.818	0.454	0.356	88	72	77	81	86	41	84	81	81	40	79	67
85	99	75	50	42	100	59	50	41	0.375	0.69	0.317	0.796	81	47	60	68	100	71	50	38	86	51	39	33
86	74	63	64	72	63	68	80	66	1	0.137	0.706	0	93	77	66	66	72	60	62	63	91	30	69	3
87	70	90	51	70	80	90	52	75	0.642	0.392	0.635	0.242	80	51	51	70	75	51	51	51	61	51	42	51
88	76	76	62	59	77	86	75	84	0.33	0.397	0.866	0.417	86	81	78	81	79	73	74	83	63	34	83	64
89	92	60	91	39	91	61	81	51	0.641	0.001	0.439	0.246	91	100	92	71	92	42	90	0	91	28	80	29
90	79	94	77	89	80	95	82	93	0.635	0.027	0.938	0.097	75	95	88	91	82	86	90	87	61	1	93	51
91	93	65	73	23	98	45	73	7	0.958	0.445	0.987	0.2	93	39	83	71	95	42	67	11	90	44	61	27
92	65	77	68	81	65	69	66	51	0.596	0.266	0.235	0.714	41	66	69	73	58	69	71	51	60	59	81	30
93	65	51	51	55	51	51	63	56	0.594	0.511	0.561	0.511	27	67	65	27	51	51	65	47	35	51	51	33
94	67	75	67	30	77	72	66	38	0.786	0.427	0.58	0.42	71	54	63	54	68	73	69	49	86	30	51	51
95	95	20	81	0	95	20	83	0	0.497	0.511	0.5	0.492	90	0	90	10	50	0	0	0	50	49	61	0
96	81	19	71	70	80	22	72	70	0.425	0.89	0.511	0.511	81	3	71	66	81	10	70	66	81	0	71	61
97	63	51	56	51	61	51	58	51	0.377	0.511	0.545	0.511	63	51	59	51	61	51	57	51	64	51	57	52
98	#NULL!	#NULL!	#NULL!	#NULL!	#NULL!	#NULL!	#NULL!	#NULL!	#NULL!	#NULL!	#NULL!	#NULL!	#NULL!	#NULL!	#NULL!	#NULL!	#NULL!	#NULL!	#NULL!	#NULL!	#NULL!	#NULL!	#NULL!	#NULL!
99	#NULL!	#NULL!	#NULL!	#NULL!	#NULL!	#NULL!	#NULL!	#NULL!	#NULL!	#NULL!	#NULL!	#NULL!	#NULL!	#NULL!	#NULL!	#NULL!	#NULL!	#NULL!	#NULL!	#NULL!	#NULL!	#NULL!	#NULL!	#NULL!
100	#NULL!	#NULL!	#NULL!	#NULL!	#NULL!	#NULL!	#NULL!	#NULL!	#NULL!	#NULL!	#NULL!	#NULL!	#NULL!	#NULL!	#NULL!	#NULL!	#NULL!	#NULL!	#NULL!	#NULL!	#NULL!	#NULL!	#NULL!	#NULL!
101	#NULL!	#NULL!	#NULL!	#NULL!	#NULL!	#NULL!	#NULL!	#NULL!	#NULL!	#NULL!	#NULL!	#NULL!	#NULL!	#NULL!	#NULL!	#NULL!	#NULL!	#NULL!	#NULL!	#NULL!	#NULL!	#NULL!	#NULL!	#NULL!
102	#NULL!	#NULL!	#NULL!	#NULL!	#NULL!	#NULL!	#NULL!	#NULL!	#NULL!	#NULL!	#NULL!	#NULL!	#NULL!	#NULL!	#NULL!	#NULL!	#NULL!	#NULL!	#NULL!	#NULL!	#NULL!	#NULL!	#NULL!	#NULL!
103	#NULL!	#NULL!	#NULL!	#NULL!	#NULL!	#NULL!	#NULL!	#NULL!	#NULL!	#NULL!	#NULL!	#NULL!	#NULL!	#NULL!	#NULL!	#NULL!	#NULL!	#NULL!	#NULL!	#NULL!	#NULL!	#NULL!	#NULL!	#NULL!
104	#NULL!	#NULL!	#NULL!	#NULL!	#NULL!	#NULL!	#NULL!	#NULL!	#NULL!	#NULL!	#NULL!	#NULL!	#NULL!	#NULL!	#NULL!	#NULL!	#NULL!	#NULL!	#NULL!	#NULL!	#NULL!	#NULL!	#NULL!	#NULL!
105	#NULL!	#NULL!	#NULL!	#NULL!	#NULL!	#NULL!	#NULL!	#NULL!	#NULL!	#NULL!	#NULL!	#NULL!	#NULL!	#NULL!	#NULL!	#NULL!	#NULL!	#NULL!	#NULL!	#NULL!	#NULL!	#NULL!	#NULL!	#NULL!
106	#NULL!	#NULL!	#NULL!	#NULL!	#NULL!	#NULL!	#NULL!	#NULL!	#NULL!	#NULL!	#NULL!	#NULL!	#NULL!	#NULL!	#NULL!	#NULL!	#NULL!	#NULL!	#NULL!	#NULL!	#NULL!	#NULL!	#NULL!	#NULL!
107	#NULL!	#NULL!	#NULL!	#NULL!	#NULL!	#NULL!	#NULL!	#NULL!	#NULL!	#NULL!	#NULL!	#NULL!	#NULL!	#NULL!	#NULL!	#NULL!	#NULL!	#NULL!	#NULL!	#NULL!	#NULL!	#NULL!	#NULL!	#NULL!
108	#NULL!	#NULL!	#NULL!	#NULL!	#NULL!	#NULL!	#NULL!	#NULL!	#NULL!	#NULL!	#NULL!	#NULL!	#NULL!	#NULL!	#NULL!	#NULL!	#NULL!	#NULL!	#NULL!	#NULL!	#NULL!	#NULL!	#NULL!	#NULL!
109	#NULL!	#NULL!	#NULL!	#NULL!	#NULL!	#NULL!	#NULL!	#NULL!	#NULL!	#NULL!	#NULL!	#NULL!	#NULL!	#NULL!	#NULL!	#NULL!	#NULL!	#NULL!	#NULL!	#NULL!	#NULL!	#NULL!	#NULL!	#NULL!
110	#NULL!	#NULL!	#NULL!	#NULL!	#NULL!	#NULL!	#NULL!	#NULL!	#NULL!	#NULL!	#NULL!	#NULL!	#NULL!	#NULL!	#NULL!	#NULL!	#NULL!	#NULL!	#NULL!	#NULL!	#NULL!	#NULL!	#NULL!	#NULL!
111	#NULL!	#NULL!	#NULL!	#NULL!	#NULL!	#NULL!	#NULL!	#NULL!	#NULL!	#NULL!	#NULL!	#NULL!	#NULL!	#NULL!	#NULL!	#NULL!	#NULL!	#NULL!	#NULL!	#NULL!	#NULL!	#NULL!	#NULL!	#NULL!
112	#NULL!	#NULL!	#NULL!	#NULL!	#NULL!	#NULL!	#NULL!	#NULL!	#NULL!	#NULL!	#NULL!	#NULL!	#NULL!	#NULL!	#NULL!	#NULL!	#NULL!	#NULL!	#NULL!	#NULL!	#NULL!	#NULL!	#NULL!	#NULL!
113	#NULL!	#NULL!	#NULL!	#NULL!	#NULL!	#NULL!	#NULL!	#NULL!	#NULL!	#NULL!	#NULL!	#NULL!	#NULL!	#NULL!	#NULL!	#NULL!	#NULL!	#NULL!	#NULL!	#NULL!	#NULL!	#NULL!	#NULL!	#NULL!
114	#NULL!	#NULL!	#NULL!	#NULL!	#NULL!	#NULL!	#NULL!	#NULL!	#NULL!	#NULL!	#NULL!	#NULL!	#NULL!	#NULL!	#NULL!	#NULL!	#NULL!	#NULL!	#NULL!	#NULL!	#NULL!	#NULL!	#NULL!	#NULL!
115	#NULL!	#NULL!	#NULL!	#NULL!	#NULL!	#NULL!	#NULL!	#NULL!	#NULL!	#NULL!	#NULL!	#NULL!	#NULL!	#NULL!	#NULL!	#NULL!	#NULL!	#NULL!	#NULL!	#NULL!	#NULL!	#NULL!	#NULL!	#NULL!
116	#NULL!	#NULL!	#NULL!	#NULL!	#NULL!	#NULL!	#NULL!	#NULL!	#NULL!	#NULL!	#NULL!	#NULL!	#NULL!	#NULL!	#NULL!	#NULL!	#NULL!	#NULL!	#NULL!	#NULL!	#NULL!	#NULL!	#NULL!	#NULL!
117	#NULL!	#NULL!	#NULL!	#NULL!	#NULL!	#NULL!	#NULL!	#NULL!	#NULL!	#NULL!	#NULL!	#NULL!	#NULL!	#NULL!	#NULL!	#NULL!	#NULL!	#NULL!	#NULL!	#NULL!	#NULL!	#NULL!	#NULL!	#NULL!
118	#NULL!	#NULL!	#NULL!	#NULL!	#NULL!	#NULL!	#NULL!	#NULL!	#NULL!	#NULL!	#NULL!	#NULL!	#NULL!	#NULL!	#NULL!	#NULL!	#NULL!	#NULL!	#NULL!	#NULL!	#NULL!	#NULL!	#NULL!	#NULL!
119	#NULL!	#NULL!	#NULL!	#NULL!	#NULL!	#NULL!	#NULL!	#NULL!	#NULL!	#NULL!	#NULL!	#NULL!	#NULL!	#NULL!	#NULL!	#NULL!	#NULL!	#NULL!	#NULL!	#NULL!	#NULL!	#NULL!	#NULL!	#NULL!
120	#NULL!	#NULL!	#NULL!	#NULL!	#NULL!	#NULL!	#NULL!	#NULL!	#NULL!	#NULL!	#NULL!	#NULL!	#NULL!	#NULL!	#NULL!	#NULL!	#NULL!	#NULL!	#NULL!	#NULL!	#NULL!	#NULL!	#NULL!	#NULL!
121	#NULL!	#NULL!	#NULL!	#NULL!	#NULL!	#NULL!	#NULL!	#NULL!	#NULL!	#NULL!	#NULL!	#NULL!	#NULL!	#NULL!	#NULL!	#NULL!	#NULL!	#NULL!	#NULL!	#NULL!	#NULL!	#NULL!	#NULL!	#NULL!
122	#NULL!	#NULL!	#NULL!	#NULL!	#NULL!	#NULL!	#NULL!	#NULL!	#NULL!	#NULL!	#NULL!	#NULL!	#NULL!	#NULL!	#NULL!	#NULL!	#NULL!	#NULL!	#NULL!	#NULL!	#NULL!	#NULL!	#NULL!	#NULL!
123	#NULL!	#NULL!	#NULL!	#NULL!	#NULL!	#NULL!	#NULL!	#NULL!	#NULL!	#NULL!	#NULL!	#NULL!	#NULL!	#NULL!	#NULL!	#NULL!	#NULL!	#NULL!	#NULL!	#NULL!	#NULL!	#NULL!	#NULL!	#NULL!
124	#NULL!	#NULL!	#NULL!	#NULL!	#NULL!	#NULL!	#NULL!	#NULL!	#NULL!	#NULL!	#NULL!	#NULL!	#NULL!	#NULL!	#NULL!	#NULL!	#NULL!	#NULL!	#NULL!	#NULL!	#NULL!	#NULL!	#NULL!	#NULL!
125	#NULL!	#NULL!	#NULL!	#NULL!	#NULL!	#NULL!	#NULL!	#NULL!	#NULL!	#NULL!	#NULL!	#NULL!	#NULL!	#NULL!	#NULL!	#NULL!	#NULL!	#NULL!	#NULL!	#NULL!	#NULL!	#NULL!	#NULL!	#NULL!
126	#NULL!	#NULL!	#NULL!	#NULL!	#NULL!	#NULL!	#NULL!	#NULL!	#NULL!	#NULL!	#NULL!	#NULL!	#NULL!	#NULL!	#NULL!	#NULL!	#NULL!	#NULL!	#NULL!	#NULL!	#NULL!	#NULL!	#NULL!	#NULL!
127	#NULL!	#NULL!	#NULL!	#NULL!	#NULL!	#NULL!	#NULL!	#NULL!	#NULL!	#NULL!	#NULL!	#NULL!	#NULL!	#NULL!	#NULL!	#NULL!	#NULL!	#NULL!	#NULL!	#NULL!	#NULL!	#NULL!	#NULL!	#NULL!
128	#NULL!	#NULL!	#NULL!	#NULL!	#NULL!	#NULL!	#NULL!	#NULL!	#NULL!	#NULL!	#NULL!	#NULL!	#NULL!	#NULL!	#NULL!	#NULL!	#NULL!	#NULL!	#NULL!	#NULL!	#NULL!	#NULL!	#NULL!	#NULL!
129	#NULL!	#NULL!	#NULL!	#NULL!	#NULL!	#NULL!	#NULL!	#NULL!	#NULL!	#NULL!	#NULL!	#NULL!	#NULL!	#NULL!	#NULL!	#NULL!	#NULL!	#NULL!	#NULL!	#NULL!	#NULL!	#NULL!	#NULL!	#NULL!
130	#NULL!	#NULL!	#NULL!	#NULL!	#NULL!	#NULL!	#NULL!	#NULL!	#NULL!	#NULL!	#NULL!	#NULL!	#NULL!	#NULL!	#NULL!	#NULL!	#NULL!	#NULL!	#NULL!	#NULL!	#NULL!	#NULL!	#NULL!	#NULL!
131	#NULL!	#NULL!	#NULL!	#NULL!	#NULL!	#NULL!	#NULL!	#NULL!	#NULL!	#NULL!	#NULL!	#NULL!	#NULL!	#NULL!	#NULL!	#NULL!	#NULL!	#NULL!	#NULL!	#NULL!	#NULL!	#NULL!	#NULL!	#NULL!
132	#NULL!	#NULL!	#NULL!	#NULL!	#NULL!	#NULL!	#NULL!	#NULL!	#NULL!	#NULL!	#NULL!	#NULL!	#NULL!	#NULL!	#NULL!	#NULL!	#NULL!	#NULL!	#NULL!	#NULL!	#NULL!	#NULL!	#NULL!	#NULL!
133	#NULL!	#NULL!	#NULL!	#NULL!	#NULL!	#NULL!	#NULL!	#NULL!	#NULL!	#NULL!	#NULL!	#NULL!	#NULL!	#NULL!	#NULL!	#NULL!	#NULL!	#NULL!	#NULL!	#NULL!	#NULL!	#NULL!	#NULL!	#NULL!
134	#NULL!	#NULL!	#NULL!	#NULL!	#NULL!	#NULL!	#NULL!	#NULL!	#NULL!	#NULL!	#NULL!	#NULL!	#NULL!	#NULL!	#NULL!	#NULL!	#NULL!	#NULL!	#NULL!	#NULL!	#NULL!	#NULL!	#NULL!	#NULL!
135	#NULL!	#NULL!	#NULL!	#NULL!	#NULL!	#NULL!	#NULL!	#NULL!	#NULL!	#NULL!	#NULL!	#NULL!	#NULL!	#NULL!	#NULL!	#NULL!	#NULL!	#NULL!	#NULL!	#NULL!	#NULL!	#NULL!	#NULL!	#NULL!
136	#NULL!	#NULL!	#NULL!	#NULL!	#NULL!	#NULL!	#NULL!	#NULL!	#NULL!	#NULL!	#NULL!	#NULL!	#NULL!	#NULL!	#NULL!	#NULL!	#NULL!	#NULL!	#NULL!	#NULL!	#NULL!	#NULL!	#NULL!	#NULL!
137	#NULL!	#NULL!	#NULL!	#NULL!	#NULL!	#NULL!	#NULL!	#NULL!	#NULL!	#NULL!	#NULL!	#NULL!	#NULL!	#NULL!	#NULL!	#NULL!	#NULL!	#NULL!	#NULL!	#NULL!	#NULL!	#NULL!	#NULL!	#NULL!
138	#NULL!	#NULL!	#NULL!	#NULL!	#NULL!	#NULL!	#NULL!	#NULL!	#NULL!	#NULL!	#NULL!	#NULL!	#NULL!	#NULL!	#NULL!	#NULL!	#NULL!	#NULL!	#NULL!	#NULL!	#NULL!	#NULL!	#NULL!	#NULL!
139	#NULL!	#NULL!	#NULL!	#NULL!	#NULL!	#NULL!	#NULL!	#NULL!	#NULL!	#NULL!	#NULL!	#NULL!	#NULL!	#NULL!	#NULL!	#NULL!	#NULL!	#NULL!	#NULL!	#NULL!	#NULL!	#NULL!	#NULL!	#NULL!
140	#NULL!	#NULL!	#NULL!	#NULL!	#NULL!	#NULL!	#NULL!	#NULL!	#NULL!	#NULL!	#NULL!	#NULL!	#NULL!	#NULL!	#NULL!	#NULL!	#NULL!	#NULL!	#NULL!	#NULL!	#NULL!	#NULL!	#NULL!	#NULL!
141	#NULL!	#NULL!	#NULL!	#NULL!	#NULL!	#NULL!	#NULL!	#NULL!	#NULL!	#NULL!	#NULL!	#NULL!	#NULL!	#NULL!	#NULL!	#NULL!	#NULL!	#NULL!	#NULL!	#NULL!	#NULL!	#NULL!	#NULL!	#NULL!
142	#NULL!	#NULL!	#NULL!	#NULL!	#NULL!	#NULL!	#NULL!	#NULL!	#NULL!	#NULL!	#NULL!	#NULL!	#NULL!	#NULL!	#NULL!	#NULL!	#NULL!	#NULL!	#NULL!	#NULL!	#NULL!	#NULL!	#NULL!	#NULL!
143	#NULL!	#NULL!	#NULL!	#NULL!	#NULL!	#NULL!	#NULL!	#NULL!	#NULL!	#NULL!	#NULL!	#NULL!	#NULL!	#NULL!	#NULL!	#NULL!	#NULL!	#NULL!	#NULL!	#NULL!	#NULL!	#NULL!	#NULL!	#NULL!
144	#NULL!	#NULL!	#NULL!	#NULL!	#NULL!	#NULL!	#NULL!	#NULL!	#NULL!	#NULL!	#NULL!	#NULL!	#NULL!	#NULL!	#NULL!	#NULL!	#NULL!	#NULL!	#NULL!	#NULL!	#NULL!	#NULL!	#NULL!	#NULL!
145	#NULL!	#NULL!	#NULL!	#NULL!	#NULL!	#NULL!	#NULL!	#NULL!	#NULL!	#NULL!	#NULL!	#NULL!	#NULL!	#NULL!	#NULL!	#NULL!	#NULL!	#NULL!	#NULL!	#NULL!	#NULL!	#NULL!	#NULL!	#NULL!
146	#NULL!	#NULL!	#NULL!	#NULL!	#NULL!	#NULL!	#NULL!	#NULL!	#NULL!	#NULL!	#NULL!	#NULL!	#NULL!	#NULL!	#NULL!	#NULL!	#NULL!	#NULL!	#NULL!	#NULL!	#NULL!	#NULL!	#NULL!	#NULL!
147	#NULL!	#NULL!	#NULL!	#NULL!	#NULL!	#NULL!	#NULL!	#NULL!	#NULL!	#NULL!	#NULL!	#NULL!	#NULL!	#NULL!	#NULL!	#NULL!	#NULL!	#NULL!	#NULL!	#NULL!	#NULL!	#NULL!	#NULL!	#NULL!
148	#NULL!	#NULL!	#NULL!	#NULL!	#NULL!	#NULL!	#NULL!	#NULL!	#NULL!	#NULL!	#NULL!	#NULL!	#NULL!	#NULL!	#NULL!	#NULL!	#NULL!	#NULL!	#NULL!	#NULL!	#NULL!	#NULL!	#NULL!	#NULL!
149	#NULL!	#NULL!	#NULL!	#NULL!	#NULL!	#NULL!	#NULL!	#NULL!	#NULL!	#NULL!	#NULL!	#NULL!	#NULL!	#NULL!	#NULL!	#NULL!	#NULL!	#NULL!	#NULL!	#NULL!	#NULL!	#NULL!	#NULL!	#NULL!
150	#NULL!	#NULL!	#NULL!	#NULL!	#NULL!	#NULL!	#NULL!	#NULL!	#NULL!	#NULL!	#NULL!	#NULL!	#NULL!	#NULL!	#NULL!	#NULL!	#NULL!	#NULL!	#NULL!	#NULL!	#NULL!	#NULL!	#NULL!	#NULL!
151	#NULL!	#NULL!	#NULL!	#NULL!	#NULL!	#NULL!	#NULL!	#NULL!	#NULL!	#NULL!	#NULL!	#NULL!	#NULL!	#NULL!	#NULL!	#NULL!	#NULL!	#NULL!	#NULL!	#NULL!	#NULL!	#NULL!	#NULL!	#NULL!
152	#NULL!	#NULL!	#NULL!	#NULL!	#NULL!	#NULL!	#NULL!	#NULL!	#NULL!	#NULL!	#NULL!	#NULL!	#NULL!	#NULL!	#NULL!	#NULL!	#NULL!	#NULL!	#NULL!	#NULL!	#NULL!	#NULL!	#NULL!	#NULL!
153	#NULL!	#NULL!	#NULL!	#NULL!	#NULL!	#NULL!	#NULL!	#NULL!	#NULL!	#NULL!	#NULL!	#NULL!	#NULL!	#NULL!	#NULL!	#NULL!	#NULL!	#NULL!	#NULL!	#NULL!	#NULL!	#NULL!	#NULL!	#NULL!
154	#NULL!	#NULL!	#NULL!	#NULL!	#NULL!	#NULL!	#NULL!	#NULL!	#NULL!	#NULL!	#NULL!	#NULL!	#NULL!	#NULL!	#NULL!	#NULL!	#NULL!	#NULL!	#NULL!	#NULL!	#NULL!	#NULL!	#NULL!	#NULL!
