# Supplementary material for: Epistemic spillovers: Learning others’ political views reduces the ability to assess and use their expertise in nonpolitical domains
Source: Cognition. 2019 Jul;188:74–84. doi: 10.1016/j.cognition.2018.10.003 (PMC6522687; doi:10.1016/j.cognition.2018.10.003)
Supplement: Supplementary data 2 [file mmc2.zip › Exp2/ChoiceStage_Experiment2.xlsx]

## Sheet: Full Dataset Exp 2
Participant ID	Initial answer	Initial answer RT	Confidence rating	Source chosen	Source choice reaction time	Source's answer	Updated answer	Updated answer reaction time	Updated confidence rating	Change answer	Change of mind score	Trial type
1	2	1.43	20	3	2.61	0	1	0.52	38	1	58	4
1	2	0.77	8	2	0.8	0	1	0.16	3	1	11	4
1	1	1.53	69	2	1.32	1	1	0.32	70	0	1	4
1	2	0.99	28	3	0.4	0	2	1.76	72	0	-44	2
1	1	1.34	71	1	0.88	1	1	1.53	81	0	10	3
1	2	0.74	90	2	1.15	1	2	0.27	100	0	10	5
1	1	1.05	81	3	0.75	1	1	0.16	91	0	10	6
1	1	1.26	61	1	0.58	1	1	0.18	65	0	4	1
1	1	2.72	19	2	0.48	1	1	0.14	38	0	19	1
1	2	0.94	81	2	0.41	0	2	0.81	72	0	9	4
1	1	1.22	77	4	0.94	1	1	0.41	76	0	-1	5
1	1	1.21	58	3	0.94	0	2	0.63	71	1	129	6
1	1	2.55	70	2	2.15	0	2	0.09	28	1	98	1
1	2	2.14	92	4	1.23	0	2	0.56	80	0	12	3
1	2	0.92	71	3	0.64	0	2	0.42	79	0	-8	4
1	2	1.03	81	4	9.81	1	2	0.77	81	0	0	3
1	2	0.84	69	2	0.32	1	2	0.28	86	0	17	5
1	2	1.19	68	3	0.59	1	2	0.49	81	0	13	2
1	2	0.91	35	2	0.51	0	1	0.29	77	1	112	1
1	1	1.67	29	2	1.41	0	2	0.12	80	1	109	4
1	2	1.2	60	3	0.55	0	2	0.19	0	0	60	2
1	2	0.96	85	3	0.5	1	2	0.35	93	0	8	6
1	2	0.75	71	4	0.78	0	2	0.17	71	0	0	5
1	2	0.67	81	4	0.88	0	2	0.2	70	0	11	3
1	1	1.03	60	2	0.76	0	1	0.48	30	0	30	1
1	1	2.19	28	2	0.71	1	1	0.51	10	0	-18	1
1	2	1.98	67	3	0.66	0	1	0.28	30	1	97	2
1	1	1.37	73	3	0.38	1	1	0.03	87	0	14	6
1	2	0.77	69	3	0.99	1	2	0.32	84	0	15	4
1	2	0.89	67	3	0.5	0	1	2.45	29	1	96	2
1	1	1.44	76	3	0.29	0	1	0.45	35	0	41	2
1	2	1.44	38	1	0.3	0	1	0.49	28	1	66	3
1	1	5.59	70	4	0.73	1	1	0.25	38	0	-32	6
1	1	1.2	71	3	0.65	1	1	0.43	93	0	22	6
1	2	0.8	71	1	0.63	1	2	0.4	90	0	19	3
1	2	1.01	81	2	0.55	1	2	0.55	100	0	19	4
1	2	2.5	85	4	0.91	1	2	0.34	85	0	0	5
1	1	1.12	60	2	1.33	1	1	0.33	69	0	9	1
1	2	0.94	75	3	0.54	1	2	0.52	84	0	9	4
1	1	1.42	74	2	0.53	0	1	0.71	69	0	5	1
1	2	1.08	34	1	0.92	1	2	0.05	68	0	34	3
1	1	0.79	89	1	0.68	1	1	0.09	93	0	4	3
1	2	1.66	21	2	0.71	0	2	0.48	17	0	4	1
1	1	0.82	66	1	0.46	1	1	0	67	0	1	1
1	2	3.71	29	3	0.62	1	2	0	39	0	10	6
1	2	0.8	60	3	0.54	0	2	1.57	28	0	32	4
1	1	1.44	29	4	0.56	0	2	0	67	1	96	3
1	2	1.2	60	1	0.3	1	2	0.02	70	0	10	3
1	2	0.88	70	3	0.91	1	2	0.05	81	0	11	2
1	1	0.91	58	1	0.67	0	2	0.13	11	1	69	1
1	1	0.95	70	1	0.72	1	1	0.43	81	0	11	3
1	1	0.78	59	3	0.71	1	1	0	72	0	13	2
1	1	1.28	70	2	0.31	1	1	0	74	0	4	5
1	2	0.87	18	1	0.98	0	1	0.03	15	1	33	3
1	2	0.85	70	1	0.75	1	2	0.14	71	0	1	3
1	2	1.93	28	1	0.77	1	2	0.04	41	0	13	1
1	2	0.7	67	3	0.47	0	2	0.22	57	0	10	6
1	1	1.6	5	3	0.38	0	2	0	18	1	23	4
1	2	1.16	9	2	0.51	1	1	0.89	61	1	-70	5
1	2	1.02	39	3	0.65	1	2	0.16	70	0	31	4
1	1	1.08	30	3	0.49	1	1	0.05	73	0	43	6
1	2	0.79	71	3	1.15	1	2	0.09	82	0	11	6
1	1	1.36	60	3	0.56	0	2	0	72	1	132	2
1	2	0.85	71	3	0.98	1	2	0.24	80	0	9	4
1	1	1.04	66	4	0.65	1	1	0.44	72	0	6	5
1	1	0.88	69	4	0.78	1	1	0.38	60	0	-9	3
1	2	1.08	25	4	0.42	0	2	0.17	40	0	-15	5
1	1	4.64	79	3	0.99	0	1	0.7	19	0	60	2
1	1	1.54	66	1	0.44	0	2	0.07	72	1	138	1
1	1	1.06	70	1	0.99	0	1	0.07	26	0	44	1
1	2	1.88	81	3	0.7	0	1	0.01	41	1	122	2
1	2	0.84	73	3	0.64	1	2	0.18	89	0	16	4
1	1	1.16	32	3	0.74	1	1	0.49	50	0	18	4
1	2	1.4	61	1	0.3	1	2	0	18	0	-43	3
1	2	1.04	30	1	0.8	0	1	2.54	18	1	48	2
1	2	0.72	29	2	2.15	0	1	0.33	72	1	101	1
1	2	2.94	22	2	0.49	0	2	0.68	70	0	-48	5
1	1	1.31	66	3	0.92	0	1	0.06	32	0	34	4
1	1	0.98	37	1	0.45	0	1	0	27	0	10	3
1	1	1.52	71	3	0.56	1	1	0.29	81	0	10	2
1	2	0.74	66	2	0.52	0	1	0.06	38	1	104	5
1	2	1.48	24	2	0.58	1	2	0.22	42	0	18	5
1	2	0.94	72	2	0.49	0	2	0.21	61	0	11	5
1	2	0.66	70	4	0.53	1	2	0	83	0	13	3
1	1	1.88	34	3	0.1	0	2	0	72	1	106	6
1	1	1.14	32	4	0.7	0	2	0	22	1	54	5
1	1	1.12	70	1	0.75	0	1	0	80	0	-10	1
1	2	1.1	64	3	0.39	1	2	0.15	86	0	22	2
1	1	0.97	71	2	0.63	1	1	0	82	0	11	5
1	1	0.94	68	1	0.7	1	1	0.2	70	0	2	3
1	2	1.05	32	1	0.91	0	1	0.01	42	1	74	3
1	2	0.84	59	3	0.46	1	2	0.02	80	0	21	6
1	2	0.68	69	3	0.42	1	2	0.15	84	0	15	6
1	2	0.88	60	4	0.6	1	2	0.15	82	0	22	5
1	1	2	4	3	0.28	0	1	1.85	29	0	-25	4
1	1	1.19	70	3	0.5	1	1	0	88	0	18	6
1	1	0.7	88	1	0.47	0	1	0	91	0	-3	3
1	1	1.75	28	3	0.49	1	1	0	71	0	43	2
1	1	2.35	67	3	0.55	1	1	0	72	0	5	2
1	1	0.92	70	3	0.77	1	1	0	80	0	10	2
1	2	1.75	19	3	0.41	0	1	0	38	1	57	4
1	2	1.02	61	1	0.7	0	2	0.02	70	0	-9	1
1	2	1.2	83	1	0.6	0	1	0	40	1	123	1
1	2	0.66	70	3	0.59	1	2	0.01	91	0	21	2
1	1	0.65	70	3	0.45	0	1	0	70	0	0	6
1	2	1.41	69	2	1.12	1	2	0.01	89	0	20	5
1	2	1.1	33	4	0.3	1	1	2.24	35	1	-68	5
1	2	1.25	63	4	0.4	1	2	0	63	0	0	6
1	2	1.72	71	3	0.52	0	2	0.24	60	0	11	6
1	2	1.06	32	4	1.44	0	2	0.56	17	0	15	6
1	1	1.1	59	1	0.5	0	1	0.02	60	0	-1	2
1	2	1.02	80	3	0.55	1	2	0	80	0	0	6
1	1	1.02	27	3	0.97	0	1	0	9	0	18	4
1	2	0.89	38	1	0.69	0	2	0.2	31	0	7	1
1	1	1.02	70	3	0.39	0	1	0.09	61	0	9	2
1	2	1.71	71	3	0.39	1	2	0.19	59	0	-12	6
1	1	0.79	70	2	0.5	0	1	0	28	0	42	5
1	2	1.96	84	1	1.27	1	2	0.05	100	0	16	1
1	1	1.49	22	3	0.62	1	1	0	70	0	48	4
1	2	0.68	58	2	0.61	0	2	0.03	30	0	28	5
2	2	5.1	10	3	2.96	0	2	20.33	10	0	0	4
2	1	15.89	80	3	2.06	1	1	0.85	75	0	-5	4
2	2	10.83	50	3	3.28	0	1	3.29	20	1	70	4
2	1	14.41	50	3	6.26	1	1	1.48	60	0	10	2
2	1	4.26	90	1	5	1	1	1.28	90	0	0	3
2	2	21.4	29	4	8.63	1	2	6.75	29	0	0	5
2	2	27.84	9	3	5.11	0	2	11.23	9	0	0	6
2	1	9.7	40	2	5.9	1	1	1.21	50	0	10	1
2	1	14.9	60	1	3.02	1	1	4.66	50	0	-10	1
2	2	7.94	20	3	1.38	0	2	0.88	10	0	10	4
2	2	33.48	50	4	6.89	0	2	1.81	50	0	0	5
2	1	7.56	70	3	2.32	0	1	5.98	70	0	0	6
2	1	12.36	90	1	3.02	0	1	2.17	80	0	10	1
2	1	4.33	80	1	2.41	1	1	1.96	80	0	0	3
2	1	18.96	50	3	3.89	1	1	1.18	50	0	0	4
2	1	16.78	70	1	2.68	0	1	3.44	60	0	10	3
2	1	4.7	90	4	6.47	0	1	1.44	90	0	0	5
2	1	24.48	50	1	4.86	0	1	20.76	50	0	0	2
2	2	28.3	50	1	3.33	0	2	9.06	50	0	0	1
2	1	4.07	60	3	2.77	0	1	1.72	55	0	5	4
2	1	16.46	40	1	3.12	1	1	0.25	50	0	10	2
2	1	6.42	70	3	1.21	0	1	0.77	50	0	20	6
2	2	21.57	20	2	5.28	0	2	1.85	10	0	10	5
2	2	41.08	40	1	1.92	0	2	0.08	31	0	9	3
2	1	4.85	30	1	1.29	0	1	0.76	30	0	0	1
2	1	10.85	80	1	2.02	1	1	1.18	80	0	0	1
2	2	5.57	30	3	3.17	0	1	3.36	10	1	40	2
2	1	3.97	90	3	1.4	1	1	0.48	90	0	0	6
2	2	3.42	50	2	2.02	1	2	0.4	50	0	0	4
2	2	7.23	30	1	2.37	0	2	0.63	20	0	10	2
2	1	4.39	50	1	1.86	0	1	0.35	40	0	10	2
2	1	5.78	80	1	2.69	1	1	0.59	90	0	10	3
2	2	13.65	20	3	3.38	0	2	2.84	10	0	10	6
2	1	4.43	60	3	1.07	1	1	0.78	70	0	10	6
2	1	4.71	80	4	3.97	0	1	1.08	70	0	10	3
2	1	6.5	70	3	1.74	0	1	0.2	60	0	10	4
2	2	10.76	50	4	6.16	1	2	1.88	50	0	0	5
2	1	5.22	70	1	2.02	1	1	0.46	80	0	10	1
2	1	9.97	50	3	3.03	0	1	2.29	50	0	0	4
2	1	54.16	60	1	1.51	0	1	0.35	50	0	10	1
2	1	2.76	60	1	1.27	0	1	0.15	50	0	10	3
2	2	3.45	50	1	1.95	0	2	0.4	30	0	20	3
2	1	3.19	20	1	2.24	1	1	0.38	39	0	19	1
2	1	3.87	80	1	1.41	1	1	0.17	80	0	0	1
2	1	2.55	60	3	1.4	0	1	0.86	50	0	10	6
2	1	2.65	80	3	1.79	1	1	0.69	80	0	0	4
2	2	7.36	50	1	2.52	1	2	0.49	60	0	10	3
2	1	5.83	50	1	1.02	0	1	1.4	50	0	0	3
2	2	13.33	0	1	2.26	1	2	1.21	0	0	0	2
2	1	3.07	70	1	2.83	0	1	0.9	60	0	10	1
2	2	9.95	60	1	1.6	0	2	1.37	50	0	10	3
2	1	9.1	60	1	3.69	1	1	0.57	60	0	0	2
2	1	4.59	50	2	2.29	1	1	0.89	50	0	0	5
2	2	10.47	25	1	1.93	0	2	1.3	20	0	5	3
2	2	22.27	50	1	0.9	1	2	0.15	50	0	0	3
2	1	2.14	60	1	1.59	0	1	0.13	40	0	20	1
2	2	3.35	40	3	1.55	0	2	0.34	20	0	20	6
2	2	11.05	30	3	2.62	1	2	1.5	30	0	0	4
2	1	11.48	60	4	3.25	0	1	1.04	40	0	20	5
2	1	4.99	80	3	1.78	0	1	2.38	70	0	10	4
2	1	2.76	80	4	6.48	1	1	0.15	80	0	0	6
2	1	3.45	60	4	2.8	0	1	0.4	60	0	0	6
2	2	13.53	30	1	1.11	1	2	0.98	30	0	0	2
2	1	4.26	80	3	1.89	0	1	1.41	60	0	20	4
2	2	4.72	20	2	2.48	0	2	1.2	10	0	10	5
2	2	6.63	90	1	12.66	0	2	6.54	60	0	30	3
2	1	37.51	50	2	6.38	1	1	0.34	50	0	0	5
2	2	14.6	20	1	4.37	1	2	0.85	20	0	0	2
2	1	3.52	60	2	49.87	0	1	5.63	20	0	40	1
2	1	4.42	60	2	2.7	0	1	11.51	50	0	10	1
2	1	7.61	80	1	49	1	1	2.17	80	0	0	2
2	2	8.29	30	2	3.42	1	2	0.45	30	0	0	4
2	1	8.07	50	2	3.15	1	1	0.33	50	0	0	4
2	2	5.47	50	1	3.17	1	2	1.55	50	0	0	3
2	1	3.81	90	1	6.82	1	1	1.38	90	0	0	2
2	2	6.27	30	1	1.09	0	2	0.57	20	0	10	1
2	2	2.95	40	2	9.57	0	2	2.23	20	0	20	5
2	1	2.7	80	3	1.97	0	1	1.11	60	0	20	4
2	2	6.04	25	4	8.29	1	2	1.41	50	0	25	3
2	1	2.12	60	1	2.13	1	1	0.85	60	0	0	2
2	1	4.42	10	2	1.16	1	1	4.52	20	0	10	5
2	1	54.14	40	4	2.47	0	1	2.68	50	0	-10	5
2	1	17.58	30	4	6.75	1	1	0.75	60	0	30	5
2	1	2.82	40	1	4.11	0	1	1.38	30	0	10	3
2	1	2.56	80	4	1.18	0	1	0.45	60	0	20	6
2	2	3.29	30	2	3.72	1	2	1.22	30	0	0	5
2	1	2.74	60	2	0.8	0	1	0.9	50	0	10	1
2	1	45.93	50	1	1.53	0	1	0.5	40	0	10	2
2	1	13.52	40	2	2.65	1	1	2.81	60	0	20	5
2	1	40.77	60	1	2.29	1	1	1.41	60	0	0	3
2	1	2.61	60	4	5.88	1	1	0.84	60	0	0	3
2	2	2.75	40	3	4.35	1	2	0.06	50	0	10	6
2	1	7.31	50	4	1.21	0	1	0.4	30	0	20	6
2	1	4.89	70	2	1.98	0	1	2.14	39	0	31	5
2	2	55.54	40	2	0.97	1	2	0.04	40	0	0	4
2	1	3.35	60	3	2.06	1	1	1.5	60	0	0	6
2	2	5.14	20	4	1.41	1	2	2.1	30	0	10	3
2	1	2.81	60	1	0.9	1	1	0.77	60	0	0	2
2	1	12.73	30	1	2.51	1	1	0.69	30	0	0	2
2	1	1.35	60	1	1.3	1	1	0.39	60	0	0	2
2	2	1.9	30	2	0.3	0	2	0.34	30	0	0	4
2	2	5.84	50	1	0.28	0	2	1.16	30	0	20	1
2	2	2.98	70	1	1.97	0	2	1.22	60	0	10	1
2	2	6.93	40	1	0.64	1	2	0.04	50	0	10	2
2	2	3.36	80	3	2.51	1	2	1.89	80	0	0	6
2	1	26.47	50	4	1.56	0	1	0.84	50	0	0	5
2	1	2.62	80	2	1.25	0	1	3.43	60	0	20	5
2	2	20.33	30	3	4.68	1	2	0.36	30	0	0	6
2	1	4.34	20	4	0.82	1	1	0.3	25	0	5	6
2	1	1.23	60	4	0.9	1	1	0.39	50	0	-10	6
2	1	1.87	60	1	4.18	0	1	0.3	50	0	10	2
2	1	2.31	80	4	2.39	0	1	0.57	60	0	20	6
2	1	12.77	50	2	0.89	0	1	0.05	50	0	0	4
2	2	2.03	30	2	0.28	0	2	0.4	10	0	20	1
2	2	6.75	20	3	1.75	1	2	2.33	20	0	0	2
2	2	3.69	50	4	1	1	2	0.05	50	0	0	6
2	1	0.4	60	4	1.93	0	1	0.33	50	0	10	5
2	1	3	50	1	1.5	0	1	0.37	50	0	0	1
2	1	0.67	70	3	0.83	1	1	0.35	70	0	0	4
2	2	2.95	40	2	0.26	0	2	0.33	50	0	-10	5
3	1	0.46	30	2	0.33	1	2	1.46	21	1	-51	4
3	1	0.2	63	3	0.33	1	1	0.58	70	0	7	4
3	1	0.63	65	3	0.39	1	1	0.29	82	0	17	4
3	1	0.95	83	1	2.6	1	1	0.9	84	0	1	2
3	2	2.33	67	1	1.28	0	1	2.19	65	1	132	3
3	1	5.44	29	2	1.08	0	2	4.13	93	1	122	5
3	1	4.08	83	3	0.46	1	1	0.94	72	0	-11	6
3	2	1.9	70	2	2.63	0	1	0.35	74	1	144	1
3	1	1.72	87	2	0.9	1	1	0.6	88	0	1	1
3	2	0.37	75	2	0.09	0	1	0.88	62	1	137	4
3	1	2.89	68	2	0.62	1	1	1.33	94	0	26	5
3	1	0.68	74	3	0.27	0	2	1.03	74	1	148	6
3	1	0.8	85	2	1.3	0	2	0.16	83	1	168	1
3	2	0.71	80	1	2.65	0	1	3.32	41	1	121	3
3	1	1.84	67	3	0.29	1	1	1	89	0	22	4
3	1	0.4	32	1	0.39	0	2	1.46	62	1	94	3
3	1	0.3	29	2	0.19	0	2	0.2	83	1	112	5
3	1	0.47	32	1	0.82	0	2	0.34	60	1	92	2
3	1	0.44	61	2	0.29	1	1	0.85	80	0	19	1
3	1	0.35	77	2	0.58	0	1	2.62	50	0	27	4
3	1	0.6	65	3	1.09	1	1	0.56	89	0	24	2
3	2	0.66	73	3	0.26	1	2	1.06	96	0	23	6
3	1	0.56	63	2	0.42	1	1	0.1	88	0	25	5
3	1	0.6	83	1	0.63	1	1	0.25	50	0	-33	3
3	2	0.66	18	1	0.39	1	2	0.43	83	0	65	1
3	1	0.65	42	2	1.27	1	1	0.07	70	0	28	1
3	2	0.44	38	1	0.69	0	1	0	74	1	112	2
3	2	1.44	76	3	0.2	0	1	0	69	1	145	6
3	1	0.62	60	2	3.81	0	2	0.17	66	1	126	4
3	1	0.48	43	1	0.68	1	1	1.78	44	0	1	2
3	1	0.46	67	3	0.55	0	2	0.39	33	1	100	2
3	2	0.58	80	1	0.28	0	1	0.06	57	1	137	3
3	1	0.77	69	3	0.24	1	1	0.03	93	0	24	6
3	1	1.09	35	3	0.41	1	1	0	79	0	44	6
3	1	0.57	61	1	0.28	0	2	0.39	79	1	140	3
3	1	0.76	77	2	0.49	0	2	0.05	63	1	140	4
3	1	0.51	73	2	0.15	0	2	1.4	66	1	139	5
3	2	0.46	35	2	0.6	0	1	0	54	1	89	1
3	2	0.78	43	2	1.17	1	2	0.3	100	0	57	4
3	1	0.73	65	2	1.57	0	2	0.03	78	1	143	1
3	1	0.42	69	1	0.39	0	2	0.25	59	1	128	3
3	1	0.3	33	1	0.31	1	1	0	81	0	48	3
3	1	0.4	36	2	0.5	1	1	0	69	0	33	1
3	1	0.41	56	2	2.17	1	1	0.03	71	0	15	1
3	1	0.37	29	3	0.34	0	1	3.49	0	0	29	6
3	2	0.89	34	2	0.46	0	1	0.09	64	1	98	4
3	1	0.4	67	1	0.33	0	1	0.56	45	0	22	3
3	2	0.65	38	1	0.26	1	2	0	63	0	25	3
3	1	0.46	11	1	0.46	0	2	0.16	63	1	74	2
3	1	1.68	67	2	0.77	0	2	0.2	55	1	122	1
3	2	0.49	17	1	0.55	0	1	0.03	89	1	106	3
3	1	0.3	78	1	2	1	1	0	65	0	-13	2
3	2	0.33	62	4	0.75	0	2	0.35	7	0	55	5
3	1	0.5	63	1	1.77	1	1	0	81	0	18	3
3	1	0.31	32	1	1.19	0	2	0.1	39	1	71	3
3	1	0.35	80	2	0.46	0	2	0	42	1	122	1
3	1	0.67	56	3	0.53	1	1	0.54	77	0	21	6
3	1	0.4	62	2	1.23	0	1	0.23	13	0	49	4
3	1	0.44	77	2	0.52	0	2	0.49	16	1	93	5
3	1	0.47	62	2	0.66	0	2	0	43	1	105	4
3	2	0.42	34	3	0.33	0	1	0.25	65	1	99	6
3	1	0.3	12	3	0.31	0	2	0	36	1	48	6
3	1	0.4	36	1	0.89	0	1	0.3	2	0	34	2
3	2	0.5	41	2	0.45	1	2	0	70	0	29	4
3	1	0.59	75	2	4.04	1	1	0.04	71	0	-4	5
3	2	0.35	32	1	0.23	0	1	0	66	1	98	3
3	1	0.63	26	2	0.44	1	1	0	87	0	61	5
3	1	0.47	75	1	0.4	0	2	0	40	1	115	2
3	2	0.53	37	2	0.65	1	2	0.59	43	0	6	1
3	1	0.35	66	2	0.46	0	2	1.39	41	1	107	1
3	1	0.5	34	3	0.7	1	1	0	69	0	35	2
3	2	0.37	73	2	0.13	1	2	0	92	0	19	4
3	2	0.67	72	2	0.46	0	1	0	68	1	140	4
3	1	0.58	35	1	0.18	0	2	0.61	85	1	120	3
3	1	0.27	36	3	0.46	1	1	0.14	65	0	29	2
3	1	0.38	35	2	0.4	1	1	0	91	0	56	1
3	1	0.56	66	2	0.54	1	1	0	95	0	29	5
3	1	0.34	37	2	0.47	0	2	0	45	1	82	4
3	1	0.41	64	1	0.17	0	2	0	39	1	103	3
3	1	0.7	60	1	0.45	1	1	0	72	0	12	2
3	2	0.26	76	2	0.25	0	1	0.25	70	1	146	5
3	1	0.12	25	2	0.38	0	2	0.08	75	1	100	5
3	1	0.54	30	2	0.39	1	1	0.04	71	0	41	5
3	2	0.54	74	1	0.25	1	2	0.06	99	0	25	3
3	1	0.54	80	3	0.29	0	2	0	37	1	117	6
3	1	0.49	71	2	0.45	0	2	0.77	39	1	110	5
3	1	0.39	76	1	0.1	0	2	0.14	71	1	147	1
3	1	0.57	81	1	0.55	0	2	0	63	1	144	2
3	2	0.38	64	2	0.12	0	1	0	30	1	94	5
3	1	0.25	40	1	1.6	1	1	0	86	0	46	3
3	1	1.71	62	1	0.6	1	1	0.7	93	0	31	3
3	1	0.2	76	3	0.3	0	2	0	72	1	148	6
3	2	1.22	62	3	0.36	1	1	0.23	59	1	-121	6
3	1	0	35	2	0.15	0	2	0	81	1	116	5
3	1	0.4	68	2	0.52	0	2	0	64	1	132	4
3	1	0.8	64	3	0.58	1	1	0.01	66	0	2	6
3	1	0.54	69	1	0.24	0	2	0	38	1	107	3
3	1	0.29	37	1	0.99	1	1	0.07	66	0	29	2
3	1	0.39	62	1	0.54	1	1	0.01	89	0	27	2
3	1	0.17	82	1	0.26	1	1	0.04	67	0	-15	2
3	2	0.49	64	2	0.45	0	1	0	76	1	140	4
3	1	0.36	64	2	0.65	1	1	0.44	86	0	22	1
3	2	0.35	14	2	0.68	0	1	0	62	1	76	1
3	2	0.34	63	1	0.42	1	2	0.05	74	0	11	2
3	1	0.24	68	3	0.17	0	2	0	28	1	96	6
3	1	0.3	73	2	0.28	0	2	0	85	1	158	5
3	1	0.23	40	2	0.31	0	2	0	83	1	123	5
3	1	0.15	70	3	0.46	0	2	0	16	1	86	6
3	1	0.2	37	3	0.38	1	1	0	81	0	44	6
3	1	0.32	40	3	0.18	1	1	0	39	0	-1	6
3	1	0.33	61	3	0.59	0	1	0.54	35	0	26	2
3	1	0.25	40	3	0.59	0	2	0.04	62	1	102	6
3	2	0.33	68	2	0.62	1	2	0.28	83	0	15	4
3	1	0.45	62	2	0.39	1	1	0	63	0	1	1
3	1	0.33	36	1	0.48	0	2	0	61	1	97	2
3	1	0.26	68	3	0.56	0	2	0.54	33	1	101	6
3	1	0.11	72	2	0.13	0	2	0	30	1	102	5
3	2	0.63	93	1	0.29	1	2	0	100	0	7	1
3	1	0.2	30	2	0.4	1	1	0.62	68	0	38	4
3	1	0.35	21	2	0.46	1	1	0	96	0	75	5
4	2	0.65	44	2	0.37	0	1	0.17	68	1	112	4
4	2	0.58	50	2	0.2	0	1	0.28	75	1	125	4
4	1	0.2	65	2	0.33	1	1	0.27	69	0	4	4
4	2	0.63	64	1	0.27	0	2	1.19	50	0	14	2
4	2	0.95	60	1	0.6	0	1	0.44	66	1	126	3
4	2	0.55	60	2	0.08	1	2	0.12	67	0	7	5
4	2	2.28	49	4	0.46	0	1	0.1	67	1	116	6
4	1	0.64	57	2	0.4	1	1	0.13	83	0	26	1
4	1	1.29	54	2	0.6	1	1	0.21	77	0	23	1
4	2	0.79	50	2	0.51	0	1	0.18	67	1	117	4
4	1	0.65	62	2	1.26	1	1	0.54	79	0	17	5
4	1	1.32	50	4	0.64	0	2	0.13	63	1	113	6
4	1	1.78	50	1	1.07	0	2	0.31	70	1	120	1
4	1	0.71	64	1	0.47	1	1	0.27	71	0	7	3
4	2	0.95	57	2	0.45	0	1	0.24	82	1	139	4
4	2	1.03	50	1	0.54	1	2	0.43	71	0	21	3
4	1	0.83	72	2	0.44	0	2	0.44	58	1	130	5
4	1	0.57	59	1	0.3	0	2	0.14	61	1	120	2
4	1	0.75	45	1	0.33	1	1	0.17	67	0	22	1
4	1	1.16	49	2	3.33	0	2	0.3	70	1	119	4
4	1	0.45	50	1	1	1	1	1.88	67	0	17	2
4	1	0.59	50	4	0.9	0	2	0.08	57	1	107	6
4	1	0.44	59	2	0.24	1	1	0.26	76	0	17	5
4	1	0.97	64	1	0.62	1	1	0.71	64	0	0	3
4	1	0.59	63	2	0.51	0	2	0.22	66	1	129	1
4	2	0.5	57	2	0.25	0	1	0.05	67	1	124	1
4	1	0.34	59	1	0.29	1	1	0.17	80	0	21	2
4	2	0.67	55	4	0.29	0	1	0.35	66	1	121	6
4	1	0.2	62	2	0.12	0	2	0.18	50	1	112	4
4	2	1.71	50	1	0.32	0	1	0.28	70	1	120	2
4	1	0.68	41	1	0.2	0	2	0.19	76	1	117	2
4	1	0.74	60	1	0.47	1	1	0.35	70	0	10	3
4	1	0.49	58	4	0.28	1	1	0.09	70	0	12	6
4	1	0.3	50	4	0.2	1	1	0.13	70	0	20	6
4	2	0.46	50	1	0.52	1	2	0.05	68	0	18	3
4	2	0.6	63	2	0.4	1	2	0.12	82	0	19	4
4	1	0.68	50	2	0.3	0	2	0.12	72	1	122	5
4	1	0.41	66	2	0.53	1	1	2.58	62	0	-4	1
4	2	0.92	50	2	0.35	1	2	0.17	72	0	22	4
4	1	0.36	67	2	0.32	0	1	0.48	67	0	0	1
4	1	0.62	60	1	0.43	0	2	0.09	61	1	121	3
4	1	0.48	57	1	0.38	1	1	0.15	73	0	16	3
4	1	0.38	60	1	0.38	1	1	0.67	67	0	7	1
4	1	0.26	63	2	0.13	1	1	0.12	76	0	13	1
4	1	0.56	55	4	0.54	0	2	0.12	70	1	125	6
4	2	1.14	50	2	0.39	0	1	0.14	76	1	126	4
4	1	0.56	50	1	0.81	0	2	0.16	66	1	116	3
4	1	1.1	67	1	0.14	0	2	0.08	56	1	123	3
4	1	0.7	61	1	0.34	0	2	0.15	60	1	121	2
4	1	0.43	62	2	0.43	0	2	0.05	73	1	135	1
4	1	0.78	50	1	0.4	1	1	0.18	66	0	16	3
4	1	0.4	56	1	0.58	1	1	0.17	74	0	18	2
4	2	0.58	56	2	0.32	0	1	0.15	69	1	125	5
4	1	0.94	55	1	0.69	1	1	0.89	66	0	11	3
4	1	0.64	50	1	0.36	0	2	0.12	71	1	121	3
4	2	0.53	50	2	0.34	1	2	0.17	66	0	16	1
4	1	0.42	50	4	0.68	1	1	0.78	70	0	20	6
4	1	0.92	63	2	0.37	0	2	0	62	1	125	4
4	2	0.7	57	2	0.28	1	2	0.18	70	0	13	5
4	2	0.68	50	2	0.38	1	2	0.51	69	0	19	4
4	2	0.62	50	4	0.66	0	1	0.09	70	1	120	6
4	1	0.48	50	4	0.54	0	2	0.15	62	1	112	6
4	1	0.5	50	1	0.53	0	2	0.1	72	1	122	2
4	2	0.62	56	2	0.26	1	2	0.26	62	0	6	4
4	1	0.38	50	2	0.33	1	1	0.16	71	0	21	5
4	1	0.29	60	1	0.29	1	1	0.1	67	0	7	3
4	2	0.49	50	2	0.21	0	1	0.09	63	1	113	5
4	2	0.42	50	1	0.49	1	2	0.14	70	0	20	2
4	1	0.61	58	2	0.53	0	2	0.2	61	1	119	1
4	1	0.3	58	2	0.29	0	2	0.2	64	1	122	1
4	1	0.41	50	1	0.66	1	1	0.24	65	0	15	2
4	1	0.38	62	2	0.38	0	2	0.1	71	1	133	4
4	1	0.36	61	2	0.38	1	1	0.31	73	0	12	4
4	2	0.57	50	1	0.46	1	2	0.6	60	0	10	3
4	2	0.4	50	1	0.39	0	1	0.18	68	1	118	2
4	1	0.29	50	2	0.23	1	1	0.15	71	0	21	1
4	1	0.27	50	2	0.24	1	1	0.11	62	0	12	5
4	2	0.39	50	2	0.32	1	2	0.49	68	0	18	4
4	1	0.25	50	1	0.34	0	2	0.07	61	1	111	3
4	1	0.31	59	1	0.1	1	1	0.12	74	0	15	2
4	1	0.8	50	2	0.49	1	1	0.19	67	0	17	5
4	1	0.74	64	2	0.25	0	2	0.19	64	1	128	5
4	2	0.61	50	2	0.26	0	1	0.2	60	1	110	5
4	1	0.63	58	1	1.14	0	2	0.19	58	1	116	3
4	2	0.71	56	4	0.55	1	2	0.1	59	0	3	6
4	1	0.33	50	2	0.52	0	2	0.16	68	1	118	5
4	1	0.34	50	2	0.3	0	2	0	66	1	116	1
4	1	0.52	50	1	1.13	0	2	0.23	65	1	115	2
4	1	0.27	50	2	1.79	1	1	0.14	61	0	11	5
4	1	2.2	50	1	0.77	1	1	1.47	57	0	7	3
4	1	0.43	50	1	0.32	1	1	1.04	64	0	14	3
4	1	0.36	50	4	0.41	0	2	0.11	72	1	122	6
4	1	0.33	50	4	0.55	0	2	0.09	69	1	119	6
4	2	1.07	57	2	0.28	1	2	0.14	65	0	8	5
4	1	0.52	50	2	0.8	0	2	0.16	63	1	113	4
4	1	0.56	50	4	0.45	1	1	0.2	77	0	27	6
4	2	0.68	50	1	0.48	1	2	0.59	50	0	0	3
4	1	0.51	58	1	0.28	1	1	0.12	72	0	14	2
4	1	0.73	50	1	0.72	1	1	0.14	60	0	10	2
4	1	0.35	50	1	2.01	1	1	0.14	66	0	16	2
4	2	0.44	50	2	0.35	0	1	2.05	63	1	113	4
4	1	0.73	50	2	0.38	1	1	0.48	72	0	22	1
4	1	0.34	55	2	0.79	1	1	0.22	61	0	6	1
4	2	0.8	50	1	0.4	1	2	0.34	64	0	14	2
4	2	0.4	50	4	0.76	1	2	0.27	50	0	0	6
4	2	0.66	50	2	0.32	1	2	0.2	67	0	17	5
4	2	0.66	59	2	0.43	1	2	0.32	59	0	0	5
4	2	0.65	50	4	0.74	1	2	0.24	65	0	15	6
4	2	0.71	50	4	0.49	0	1	0.18	59	1	109	6
4	1	0.46	50	4	0.63	1	1	0.2	65	0	15	6
4	1	0.49	66	1	0.36	0	2	0.08	67	1	133	2
4	2	0.59	56	4	0.56	1	2	0.42	63	0	7	6
4	2	0.35	50	2	0.47	1	2	0.27	57	0	7	4
4	1	0.43	50	2	0.4	1	1	0.24	67	0	17	1
4	1	0.58	62	1	0.26	0	2	0.22	70	1	132	2
4	2	0.55	50	4	0.53	1	2	0.44	66	0	16	6
4	1	0.35	50	2	0.31	0	2	0.25	64	1	114	5
4	1	0.62	50	2	0.26	0	2	0.23	67	1	117	1
4	2	0.64	50	2	0.29	0	1	0.36	56	1	106	4
4	2	0.43	50	2	0.2	0	1	0.06	61	1	111	5
5	2	0.9	12	2	0.46	0	2	0.74	12	0	0	4
5	2	2.01	8	2	0.44	0	1	0.56	22	1	30	4
5	1	0.68	56	2	2.71	1	1	1.1	58	0	2	4
5	2	1.21	46	1	1.77	0	2	1.76	33	0	13	2
5	1	0.76	55	4	1.4	1	1	1.36	80	0	25	3
5	2	0.93	24	4	0.92	1	2	1.2	40	0	16	5
5	1	0.64	72	4	0.29	1	1	0.37	84	0	12	6
5	1	2.44	24	2	3.13	1	1	1.38	31	0	7	1
5	2	2.05	23	2	1.79	0	1	1.62	17	1	40	1
5	2	1.2	44	2	2.05	0	2	1.67	36	0	8	4
5	1	2.78	36	2	4.66	1	1	0.85	38	0	2	5
5	2	1.7	13	3	2.14	1	2	1.18	36	0	23	6
5	1	0.4	75	2	0.16	0	1	0.02	41	0	34	1
5	2	1.24	67	4	2.15	0	2	1.24	20	0	47	3
5	1	0.99	55	2	0.89	1	1	1.21	56	0	1	4
5	2	2.15	11	1	1.63	1	2	0.98	22	0	11	3
5	1	0.6	88	2	0.79	0	1	1.04	84	0	4	5
5	1	0.91	86	3	0.92	0	1	1.51	73	0	13	2
5	1	0.83	15	2	0.76	1	1	0.02	22	0	7	1
5	1	2.07	37	3	3.01	0	1	3.18	27	0	10	4
5	1	1.11	47	3	0.57	1	1	0.05	58	0	11	2
5	2	0.58	94	4	0.19	1	2	1.07	95	0	1	6
5	2	2.12	16	4	0.4	0	2	0.19	20	0	-4	5
5	2	0.88	9	4	0.57	0	2	1.7	14	0	-5	3
5	1	0.91	83	2	0.79	0	1	0.53	72	0	11	1
5	1	2.39	5	2	0.35	1	1	0.03	23	0	18	1
5	1	0.91	18	3	1.67	1	1	0.38	28	0	10	2
5	1	0.5	66	4	1.1	1	1	0.26	74	0	8	6
5	1	0.88	8	2	1.67	0	2	0.02	27	1	35	4
5	2	0.79	73	3	1.06	0	2	0.02	64	0	9	2
5	1	1.74	8	1	2.44	0	2	0.25	27	1	35	2
5	2	1.21	36	4	0.76	0	2	1.74	35	0	1	3
5	1	1	1	4	1.27	1	2	0.41	33	1	-34	6
5	1	1.11	21	4	0.25	1	2	0.5	9	1	-30	6
5	1	0.88	27	1	1.29	0	2	0.18	36	1	63	3
5	2	0.83	22	2	0.65	1	2	1.13	83	0	61	4
5	2	1.16	42	4	0.34	1	2	0	83	0	41	5
5	1	1.3	11	2	0.49	1	1	0.51	28	0	17	1
5	2	0.72	84	2	0.55	1	2	0	80	0	-4	4
5	1	1.24	80	2	0.97	0	1	0.78	63	0	17	1
5	1	0.76	71	4	0.15	0	1	0	60	0	11	3
5	2	0.76	93	4	0.23	0	2	0.16	88	0	5	3
5	2	1.42	35	2	0.17	0	2	0.93	42	0	-7	1
5	1	0.66	62	2	0.19	1	1	0.04	89	0	27	1
5	1	1.3	28	4	0.12	0	2	2.61	13	1	41	6
5	1	1.92	4	2	0.11	1	1	0.64	24	0	20	4
5	2	0.8	40	4	0.99	1	2	0.9	21	0	-19	3
5	2	0.55	95	4	1.04	1	2	0	87	0	-8	3
5	2	0.73	95	3	1.41	1	2	0.28	97	0	2	2
5	2	2.33	3	2	0.1	1	2	0	31	0	28	1
5	1	1.6	1	4	0.51	1	1	0.18	21	0	20	3
5	2	0.89	24	3	0.19	0	2	0.15	17	0	7	2
5	1	1.37	42	4	1.1	1	1	0	82	0	40	5
5	2	1.24	11	4	0.99	0	2	0.03	60	0	-49	3
5	2	0.84	87	4	0.2	1	2	0	92	0	5	3
5	2	1.77	13	2	0.15	1	2	0	32	0	19	1
5	2	0.69	86	4	0.63	0	2	1.28	76	0	10	6
5	2	0.8	67	2	0.1	1	2	0	67	0	0	4
5	2	1.85	24	4	0.4	1	2	0	38	0	14	5
5	2	0.65	92	2	0.16	1	2	0.46	90	0	-2	4
5	1	0.76	46	4	0.5	1	1	0	59	0	13	6
5	2	0.76	75	4	0.23	1	2	0.16	77	0	2	6
5	2	1.67	83	3	1.05	1	2	0	86	0	3	2
5	2	0.97	91	2	3.16	1	2	0.5	93	0	2	4
5	2	1.39	50	4	1.09	0	2	0.57	47	0	3	5
5	2	1.68	87	4	0.4	0	2	1.14	91	0	-4	3
5	2	0.81	92	4	0.4	0	2	0.19	94	0	-2	5
5	1	0.74	66	3	0.59	0	1	0.42	17	0	49	2
5	2	1.05	45	2	0.37	1	2	0.1	65	0	20	1
5	1	0.97	84	2	0.78	0	1	1.42	84	0	0	1
5	2	1.28	81	3	0.53	0	2	0.77	86	0	-5	2
5	2	0.83	83	2	0.29	1	2	1.05	85	0	2	4
5	2	0.96	95	2	0.55	0	2	0.37	95	0	0	4
5	2	0.6	94	4	1.03	1	2	1.16	92	0	-2	3
5	2	2.22	66	3	0.75	0	2	0.75	75	0	-9	2
5	2	1.13	59	2	0.65	0	2	0.59	81	0	-22	1
5	2	1.71	18	2	0.12	0	2	0.24	47	0	-29	5
5	1	1.1	4	2	0.1	0	2	0.07	42	1	46	4
5	1	1.28	78	4	1.18	0	2	1.62	48	1	126	3
5	1	1.09	73	3	0.5	1	1	0.25	66	0	-7	2
5	2	1.26	72	2	0.42	0	2	0.9	61	0	11	5
5	2	1.02	21	2	1.42	1	2	1.53	31	0	10	5
5	2	0.85	95	2	0.74	0	2	0.17	95	0	0	5
5	2	0.69	96	4	0.33	1	2	0	96	0	0	3
5	2	1.09	74	4	1.16	1	2	1.14	90	0	16	6
5	2	0.73	95	4	0.17	1	2	0	95	0	0	5
5	1	1.09	47	2	0.27	0	1	0.64	72	0	-25	1
5	1	0.92	93	1	0.58	0	1	0.37	96	0	-3	2
5	2	2.07	7	4	0.49	0	1	2.23	26	1	33	5
5	1	0.85	60	4	0.49	1	1	0.73	50	0	-10	3
5	1	1.01	17	4	0.25	1	1	0	47	0	30	3
5	2	0.65	97	4	0.07	1	2	0	95	0	-2	6
5	2	0.7	97	4	0.22	1	2	0.02	96	0	-1	6
5	2	1.8	79	2	0.96	1	2	0	92	0	13	5
5	2	0.87	97	2	0.2	1	2	0.73	96	0	-1	4
5	2	1	9	3	0.43	0	1	0	21	1	30	6
5	2	1.15	84	4	0.31	1	2	0.38	91	0	7	3
5	2	1.89	24	3	0.4	0	1	0.49	35	1	59	2
5	1	1.48	31	3	0.48	1	1	0.41	33	0	2	2
5	1	1.06	21	3	0.44	1	1	1.33	32	0	11	2
5	2	1.1	64	2	0.24	0	2	0.12	50	0	14	4
5	2	0.72	92	2	0.26	0	2	0.34	83	0	9	1
5	2	1.06	42	2	0.07	0	2	0.36	50	0	-8	1
5	2	0.64	97	3	0.86	1	2	0	95	0	-2	2
5	2	2.49	9	4	0.55	1	2	0.72	27	0	18	6
5	2	0.75	97	4	3.21	1	2	0.58	94	0	-3	5
5	2	0.6	80	2	0.6	1	2	0.37	62	0	-18	5
5	2	0.46	93	4	0.34	1	2	0.25	93	0	0	6
5	2	1.6	70	4	0.07	0	2	0.19	20	0	50	6
5	2	17.63	95	4	0.17	0	2	0	92	0	3	6
5	1	0.93	50	1	0.76	0	1	0.8	50	0	0	2
5	2	1.38	30	4	0.42	1	2	0.52	70	0	40	6
5	2	0.93	50	2	0.09	1	2	0	91	0	41	4
5	2	0.71	82	2	0.13	0	2	0	76	0	6	1
5	2	1.15	91	3	0.75	1	2	0.32	91	0	0	2
5	2	1.58	89	4	0.52	1	2	0.57	88	0	-1	6
5	1	0.93	50	4	0.35	0	1	0.89	42	0	8	5
5	2	0.82	97	2	0.48	1	2	1.14	96	0	-1	1
5	2	0.8	72	2	0.33	0	2	0.02	50	0	22	4
5	2	0.5	93	4	1.24	0	2	0.09	91	0	2	5
6	2	2.21	60	3	2.94	0	2	1.88	60	0	0	4
6	2	2.3	50	3	0.88	0	1	0.63	50	1	100	4
6	2	2.55	30	3	1.12	0	1	7.83	59	1	89	4
6	1	1.87	40	1	0.91	1	1	0.35	60	0	20	2
6	2	1.32	70	1	1	0	2	2.33	62	0	8	3
6	1	1.46	60	2	1.91	0	1	5.08	18	0	42	5
6	2	1.79	59	4	1.68	0	2	0.8	60	0	-1	6
6	1	5.17	61	1	5.08	1	1	3.99	71	0	10	1
6	2	1.81	71	1	0.2	0	2	2.26	71	0	0	1
6	2	2.53	40	3	1.38	0	1	0.96	50	1	90	4
6	2	0.91	59	4	2.31	0	2	3.19	61	0	-2	5
6	1	2.41	61	3	0.81	0	2	3.14	50	1	111	6
6	2	4.97	40	1	2.11	1	2	0.88	62	0	22	1
6	2	1.7	91	1	1.07	0	2	1.34	81	0	10	3
6	2	1.46	60	3	0.65	0	1	1.03	60	1	120	4
6	2	2.05	71	1	1	1	2	0.88	82	0	11	3
6	2	0.96	81	2	1.42	1	2	0.55	81	0	0	5
6	2	1	71	1	0.86	1	2	0.56	69	0	-2	2
6	2	1.13	29	1	0.61	0	1	7.21	50	1	79	1
6	2	1.42	61	3	5.29	1	2	0.5	72	0	11	4
6	1	29.39	71	1	0.91	1	1	0.3	87	0	16	2
6	2	21.91	50	3	0.37	1	2	2.01	60	0	10	6
6	2	1.23	59	4	1.06	0	2	0.4	58	0	1	5
6	1	1.65	50	1	0.16	1	1	1.09	59	0	9	3
6	2	1.22	50	1	0.51	1	2	0.33	61	0	11	1
6	1	2.36	40	1	0.91	1	1	0.71	50	0	10	1
6	2	2.25	71	1	0.98	0	1	1.84	80	1	151	2
6	2	2.06	60	3	0.61	0	1	1.01	50	1	110	6
6	2	1.82	50	3	0.73	1	2	0.54	50	0	0	4
6	1	2.43	50	1	0.79	1	1	0.79	61	0	11	2
6	1	1.5	50	1	0.7	0	2	0.2	60	1	110	2
6	2	1.4	50	1	0.9	0	1	0.75	60	1	110	3
6	2	1.58	50	3	1.09	0	1	3.5	50	1	100	6
6	1	1.31	50	3	0.5	1	1	1.88	50	0	0	6
6	2	1.52	39	1	1.27	1	2	1.22	60	0	21	3
6	2	0.91	39	3	0.5	1	1	4.81	50	1	-89	4
6	1	1.37	39	2	1.11	0	1	0.87	50	0	-11	5
6	2	0.97	70	1	0.53	0	1	1.8	70	1	140	1
6	2	1.4	50	3	0.69	1	2	1.16	50	0	0	4
6	2	0.81	50	1	0.48	1	2	0.4	60	0	10	1
6	2	0.93	50	1	0.39	1	2	2.21	50	0	0	3
6	2	1.39	50	1	0.42	0	1	0.41	60	1	110	3
6	2	0.91	50	1	0.26	0	1	1.42	59	1	109	1
6	2	1.34	50	1	0.49	0	1	1.86	50	1	100	1
6	2	6.93	50	3	1.28	1	1	0.78	50	1	-100	6
6	2	0.6	50	3	1.14	0	2	1.03	60	0	-10	4
6	2	3.69	50	1	0.51	1	2	0.2	61	0	11	3
6	2	2.04	50	1	0.6	1	2	0.45	61	0	11	3
6	2	2.57	50	1	0.45	1	2	0.3	50	0	0	2
6	2	0.91	50	1	0.71	1	2	1.93	50	0	0	1
6	1	1.61	50	1	0.3	1	1	0.3	50	0	0	3
6	2	0.84	50	1	0.55	0	1	1.21	50	1	100	2
6	2	1.02	50	2	1.38	0	2	0.82	61	0	-11	5
6	2	1.45	50	1	0.59	0	1	0	59	1	109	3
6	1	1.11	50	1	1.06	0	2	0.67	60	1	110	3
6	2	0.79	59	1	0.51	1	2	0.75	50	0	-9	1
6	1	0.89	61	3	0.57	1	1	0.43	61	0	0	6
6	2	1.84	50	3	0.54	1	2	0.81	50	0	0	4
6	2	1.66	50	2	0.64	1	2	1.54	50	0	0	5
6	1	1.33	50	3	2.7	0	1	0.3	61	0	-11	4
6	2	0.93	50	3	1.7	0	1	2.21	50	1	100	6
6	2	1.39	50	3	0.44	1	2	0.41	50	0	0	6
6	2	0.87	50	1	0.4	1	2	0.61	50	0	0	2
6	2	1	50	3	0.41	1	2	0.15	60	0	10	4
6	2	0.89	44	2	0.51	0	2	0.5	43	0	1	5
6	2	0.68	50	1	0.29	0	1	0.25	60	1	110	3
6	2	0.51	60	2	0.8	0	1	1.22	56	1	116	5
6	2	2.61	50	1	0.39	1	2	0	50	0	0	2
6	2	1.33	50	1	0.83	1	2	0.86	50	0	0	1
6	2	0.39	50	1	0.36	1	1	1.78	50	1	-100	1
6	2	1.46	50	1	0.72	0	1	0.59	50	1	100	2
6	2	0.95	50	3	0.59	1	2	0.28	56	0	6	4
6	2	1.23	50	3	0.45	0	1	0.91	41	1	91	4
6	2	1.12	50	1	0.49	1	2	0.17	55	0	5	3
6	2	18.66	50	1	0.4	0	1	0.04	61	1	111	2
6	2	0.97	44	1	0.37	0	1	0.99	44	1	88	1
6	1	2.49	39	2	0.81	1	1	0.26	50	0	11	5
6	2	1.38	50	3	0.5	1	2	0.61	50	0	0	4
6	2	0.78	40	1	0.6	1	2	0.39	50	0	10	3
6	2	0.67	50	1	0.51	0	1	0.87	50	1	100	2
6	2	1.1	60	2	0.81	0	1	0.93	66	1	126	5
6	2	1.01	65	2	0.46	1	2	2.5	61	0	-4	5
6	2	0.51	58	2	0.61	0	1	0.4	59	1	117	5
6	2	0.6	50	1	0.4	1	2	0.63	71	0	21	3
6	2	0.5	50	3	0.59	1	1	1.46	50	1	-100	6
6	2	0.5	60	2	0.66	1	2	0.3	62	0	2	5
6	2	0.47	65	1	0.55	1	2	0.3	75	0	10	1
6	2	0.5	50	1	0.3	1	2	0.29	71	0	21	2
6	2	0.44	70	2	0.38	0	1	0.32	67	1	137	5
6	2	0.71	50	1	0.4	0	1	0.59	64	1	114	3
6	2	3.45	50	1	0.51	0	1	1.27	69	1	119	3
6	2	0.51	60	3	0.4	1	2	0.4	61	0	1	6
6	2	0.72	50	3	0.74	1	2	0.38	61	0	11	6
6	2	0.61	31	2	0.51	1	2	0.3	50	0	19	5
6	2	0.59	38	3	0.58	1	2	0.25	71	0	33	4
6	2	0.82	50	3	0.62	0	1	0.15	50	1	100	6
6	2	1.07	66	1	0.34	1	2	0.84	65	0	-1	3
6	2	0.51	60	1	0.35	0	1	0.42	72	1	132	2
6	2	0.6	60	1	0.3	0	2	1.01	70	0	-10	2
6	2	0.5	50	1	0.3	0	1	0.77	50	1	100	2
6	2	0.5	81	3	0.24	0	2	0.59	66	0	15	4
6	2	6.82	50	1	1	0	1	3.23	80	1	130	1
6	2	0.32	60	1	0.37	0	2	1.03	82	0	-22	1
6	2	0.66	60	1	4.53	1	2	0.49	80	0	20	2
6	2	0.53	30	3	0.3	1	2	0.38	65	0	35	6
6	2	0.85	61	2	0.7	1	2	0.58	64	0	3	5
6	2	0.88	85	2	0.36	1	2	0.59	92	0	7	5
6	2	1.09	66	3	0.77	1	2	3.16	66	0	0	6
6	2	0.73	60	3	0.11	0	2	0.91	63	0	-3	6
6	2	0.32	62	3	0.33	0	1	0.17	38	1	100	6
6	2	1.27	65	1	0.3	1	2	0.26	71	0	6	2
6	2	0.71	71	3	1.4	1	2	0.89	61	0	-10	6
6	2	0.7	41	3	0.39	1	2	0.17	61	0	20	4
6	2	0.99	58	1	0.7	0	1	0.46	61	1	119	1
6	2	1.2	79	1	0.2	1	2	0.9	88	0	9	2
6	2	0.49	50	3	0.59	1	2	5.35	61	0	11	6
6	2	16.44	60	2	0.45	1	2	0.1	67	0	7	5
6	2	3.48	61	2	1.79	1	2	0.27	16	0	-45	1
6	2	0.49	57	3	0.77	0	1	0.1	59	1	116	4
6	2	0.59	50	2	2.57	0	2	1.26	50	0	0	5
7	1	1.65	75	3	1.65	1	1	0.2	86	0	11	4
7	2	1.58	74	2	0.38	0	1	2.69	20	1	94	4
7	2	1.82	59	2	1.62	0	1	0.59	41	1	100	4
7	1	1.53	87	3	0.28	1	1	1.1	87	0	0	2
7	2	1.07	76	1	1.05	0	2	0.83	36	0	40	3
7	1	1.75	67	2	0.54	0	2	1.08	80	1	147	5
7	1	1.7	62	3	4.46	1	1	1.52	82	0	20	6
7	2	1.7	70	2	1.4	0	1	0.66	79	1	149	1
7	2	1.06	43	2	0.67	0	2	0.34	72	0	-29	1
7	2	1.01	30	2	2.42	0	1	1.18	69	1	99	4
7	1	1.35	81	2	0.5	1	1	0.52	85	0	4	5
7	2	3.85	43	3	1.89	1	2	1.97	69	0	26	6
7	2	1.55	56	2	1.15	1	2	0.88	79	0	23	1
7	2	1.34	86	4	1.89	0	2	1.89	75	0	11	3
7	2	1.47	76	2	3.84	0	1	1	82	1	158	4
7	2	1.32	80	1	1.36	1	2	0.42	78	0	-2	3
7	2	1.37	35	2	0.61	1	2	0.77	76	0	41	5
7	1	1.31	21	3	0.72	0	2	0.58	83	1	104	2
7	1	1.24	67	2	2.27	1	1	1.48	65	0	-2	1
7	2	2.92	31	2	4.63	1	2	1.7	75	0	44	4
7	2	1.04	30	3	0.88	0	1	0.2	27	1	57	2
7	2	0.86	84	3	0.21	1	2	0.2	90	0	6	6
7	2	2.63	74	2	2.17	0	2	1.73	82	0	-8	5
7	2	1.91	72	1	0.69	0	1	0	67	1	139	3
7	1	2.66	78	2	0.49	0	2	0.75	25	1	103	1
7	2	1.41	80	2	0.73	0	1	0.07	30	1	110	1
7	1	1.08	40	3	2.34	1	1	0.19	77	0	37	2
7	2	1.26	37	3	0.62	0	1	0.11	82	1	119	6
7	2	1.16	37	2	0.36	1	2	0.15	64	0	27	4
7	2	1.28	34	3	0.23	0	1	0.74	70	1	104	2
7	2	1.5	36	3	0.83	1	2	0.16	72	0	36	2
7	2	1.09	34	1	0.64	0	1	1.95	32	1	66	3
7	2	2	81	3	0.44	0	2	0.14	73	0	8	6
7	2	2.12	95	3	0.45	0	2	0.43	90	0	5	6
7	1	0.98	67	1	1.07	0	2	0.21	76	1	143	3
7	1	1.04	39	2	0.55	0	2	0.1	69	1	108	4
7	2	1.13	17	2	0.66	1	2	0.54	62	0	45	5
7	2	0.92	23	2	0.36	0	1	0.15	61	1	84	1
7	2	1.39	32	3	3.97	1	2	0.13	64	0	32	4
7	2	1.33	32	2	0.45	1	2	0.22	83	0	51	1
7	2	1.15	18	1	0.31	1	2	0.14	64	0	46	3
7	2	1.04	43	1	0.31	0	1	0	33	1	76	3
7	1	0.57	74	2	0.41	1	1	0.3	67	0	-7	1
7	2	1.13	59	2	0.2	0	1	0	28	1	87	1
7	2	1.1	29	3	0.35	1	2	0.24	66	0	37	6
7	2	1.78	95	3	1.22	0	1	0.36	58	1	153	4
7	2	0.86	88	1	0.39	1	2	0	88	0	0	3
7	2	1.06	66	1	0.12	1	2	0.1	59	0	-7	3
7	2	0.98	89	3	0.4	1	2	0.32	89	0	0	2
7	1	2.12	14	2	0.59	0	2	0	56	1	70	1
7	1	1.8	38	1	0.27	1	2	0.84	34	1	-72	3
7	1	0.91	22	3	1.35	1	1	0	34	0	12	2
7	1	2.7	81	2	0.32	1	1	0	94	0	13	5
7	2	1.79	34	1	0.75	0	1	1.33	25	1	59	3
7	2	0.91	4	1	0.36	1	2	0.08	63	0	59	3
7	2	1.03	18	2	0.77	1	2	1.08	42	0	24	1
7	2	1.03	16	3	0.22	0	1	0.04	46	1	62	6
7	2	1.4	70	2	0.93	1	2	0.34	83	0	13	4
7	2	0.92	64	2	0.19	1	2	0.21	66	0	2	5
7	2	1.14	72	2	0.72	1	2	0.03	81	0	9	4
7	2	1.15	68	3	0.64	0	1	0.14	24	1	92	6
7	2	1.04	5	3	0.33	1	2	0	64	0	59	6
7	2	0.64	31	3	0.43	1	2	0.07	81	0	50	2
7	2	1.16	9	2	1.07	1	2	0.04	83	0	74	4
7	1	0.95	40	2	0.24	1	1	0	76	0	36	5
7	1	0.81	75	1	0.33	1	1	0	67	0	-8	3
7	1	0.72	42	2	0.51	1	2	0.32	25	1	-67	5
7	2	0.86	34	3	0.63	1	2	0.51	81	0	47	2
7	1	1.94	26	2	0.51	0	1	0.97	11	0	15	1
7	2	0.55	11	2	0.29	1	2	0.03	63	0	52	1
7	1	0.73	73	3	0.51	1	1	0.05	84	0	11	2
7	2	0.72	16	2	0.74	1	2	0.17	23	0	7	4
7	2	1.17	30	2	0.59	0	1	0	28	1	58	4
7	1	0.81	37	1	0.23	0	2	0.04	32	1	69	3
7	1	0.9	19	3	0.44	1	1	0	70	0	51	2
7	1	3.93	22	2	0.44	1	1	0	73	0	51	1
7	2	0.87	26	2	0.49	0	1	0.09	73	1	99	5
7	1	1.02	38	2	0.43	0	2	0.36	20	1	58	4
7	1	0.73	30	1	0.33	0	2	0.04	35	1	65	3
7	2	0.93	21	3	0.65	0	1	0.05	28	1	49	2
7	2	0.45	42	2	0.18	0	1	0	13	1	55	5
7	2	0.88	27	2	0.38	1	2	0.1	40	0	13	5
7	2	0.69	64	2	0.42	0	1	0.03	59	1	123	5
7	2	0.7	70	1	0.28	1	2	0.19	66	0	-4	3
7	1	5.37	37	3	0.3	0	1	0	61	0	-24	6
7	2	1.09	36	2	0.4	1	2	0.52	57	0	21	5
7	2	0.62	60	1	0.13	1	2	0.05	59	0	-1	1
7	1	0.65	19	3	0.58	0	2	0.1	65	1	84	2
7	2	0.9	34	2	0.39	0	1	0.27	32	1	66	5
7	2	0.88	15	1	0.42	0	1	0.04	75	1	90	3
7	2	0.67	38	1	0.41	0	1	0	42	1	80	3
7	2	0.97	29	3	0.38	1	2	0.42	80	0	51	6
7	1	0.62	11	3	0.4	0	2	0.04	71	1	82	6
7	1	0.55	39	2	0.2	0	2	0	64	1	103	5
7	2	2.38	36	2	0.15	1	2	0.08	59	0	23	4
7	2	0.84	64	3	0.27	0	1	0.07	78	1	142	6
7	2	1.12	63	1	0.44	1	2	0.28	57	0	-6	3
7	2	0.88	64	3	0.68	0	2	0.24	24	0	40	2
7	1	0.89	79	3	0.37	1	1	0.31	74	0	-5	2
7	2	1.16	71	3	0.88	0	1	0	28	1	99	2
7	1	0.53	35	2	0.54	1	1	0.04	76	0	41	4
7	2	0.73	29	2	0.2	0	1	0.03	41	1	70	1
7	2	0.98	28	2	0.24	0	1	0.03	69	1	97	1
7	1	0.61	26	3	0.86	0	2	0.06	37	1	63	2
7	2	0.89	63	3	0.31	1	2	0.04	38	0	-25	6
7	1	1.07	27	2	0.44	0	2	0	78	1	105	5
7	1	0.47	28	2	0.28	0	2	0.14	58	1	86	5
7	1	0.82	27	3	0.34	0	2	0	81	1	108	6
7	2	2.98	67	3	0.48	0	2	0.37	27	0	40	6
7	2	0.86	66	3	0.43	0	2	0.09	59	0	7	6
7	2	0.94	12	3	0.45	1	2	0	70	0	58	2
7	2	0.58	34	3	0.4	1	1	0.55	80	1	-114	6
7	2	0.74	15	2	0.13	1	2	1.38	19	0	4	4
7	1	0.42	19	2	0.62	1	1	0	65	0	46	1
7	2	0.84	70	3	0.61	1	2	0.04	73	0	3	2
7	2	0.95	30	3	0.3	1	2	0.03	80	0	50	6
7	2	0.77	36	2	0.43	1	2	0	84	0	48	5
7	1	0.65	13	2	0.15	0	2	0.03	34	1	47	1
7	2	0.75	38	2	0.19	0	1	0	27	1	65	4
7	2	0.6	9	2	0.38	0	1	0	64	1	73	5
8	2	0.4	50	2	0.33	0	2	0.2	50	0	0	4
8	2	17.69	50	2	0.6	0	1	0.19	50	1	100	4
8	1	1.01	50	3	1.94	1	1	1.64	50	0	0	4
8	1	0.83	45	1	2.41	1	1	0.17	64	0	19	2
8	1	0.84	50	1	0.24	1	1	0	50	0	0	3
8	2	2.12	50	2	13.02	1	2	0.96	80	0	30	5
8	2	0.59	50	3	0.92	0	2	0.39	50	0	0	6
8	2	1.19	50	1	0.56	0	1	0.16	50	1	100	1
8	1	1.33	50	1	0.63	1	1	0	56	0	6	1
8	2	0.63	50	2	0.81	0	2	1.26	50	0	0	4
8	2	0.47	50	2	0.54	0	1	0.25	50	1	100	5
8	2	0.7	50	4	2.9	1	2	0.36	66	0	16	6
8	2	0.93	50	1	0.26	1	2	0.05	61	0	11	1
8	1	1.05	70	1	2.91	1	1	0.86	82	0	12	3
8	2	0.6	50	2	0.14	0	2	0.41	50	0	0	4
8	2	0.73	50	1	1.33	1	2	0	78	0	28	3
8	1	0.36	50	2	0.81	0	2	0	50	1	100	5
8	1	1.71	50	1	0.84	0	2	0.2	50	1	100	2
8	2	58.04	50	1	0.35	0	1	0.68	50	1	100	1
8	2	1.28	50	2	1.56	1	2	0.14	66	0	16	4
8	1	0.84	50	1	0.4	1	1	0.16	50	0	0	2
8	2	0.6	50	4	0.37	1	2	0.07	50	0	0	6
8	2	0.2	50	2	0.43	0	1	0.03	50	1	100	5
8	2	0.97	50	1	0.14	0	1	0	50	1	100	3
8	2	0.48	50	1	0.1	1	2	0	50	0	0	1
8	2	0.6	50	1	0.38	0	2	0.39	50	0	0	1
8	2	0.57	50	1	0.84	0	2	0.33	50	0	0	2
8	1	0.65	70	3	0.64	1	1	0.16	73	0	3	6
8	2	1.14	50	2	0.66	1	2	0.15	50	0	0	4
8	2	0.57	50	1	0.15	0	2	0.2	50	0	0	2
8	2	0.2	50	1	0.49	1	2	0	50	0	0	2
8	2	0.6	50	4	0	0	2	0	50	0	0	3
8	2	0.9	50	3	0.62	0	2	0	50	0	0	6
8	2	0.57	50	3	0.2	0	1	0.4	50	1	100	6
8	2	0.36	50	1	0.76	1	2	0.1	50	0	0	3
8	1	15.49	50	2	0.7	0	2	0.04	50	1	100	4
8	1	0.98	50	2	0.39	0	2	0.58	50	1	100	5
8	2	0.4	50	1	0.28	0	1	0.12	50	1	100	1
8	2	1.14	50	2	0.2	1	2	0.18	50	0	0	4
8	2	0.2	50	1	0.1	1	2	0.06	50	0	0	1
8	2	19.7	50	1	0.28	1	2	0	50	0	0	3
8	2	0.87	50	1	0.15	0	1	0	50	1	100	3
8	2	7.46	50	1	0.2	0	1	0.94	50	1	100	1
8	2	0.87	50	1	0.19	0	2	0.65	50	0	0	1
8	1	0.97	50	3	0.25	0	1	0	50	0	0	6
8	2	0.73	50	3	0.5	0	2	0.06	50	0	0	4
8	2	35.6	50	1	0.33	1	2	0	50	0	0	3
8	2	0.5	50	1	0.35	1	2	0.5	50	0	0	3
8	2	0.95	50	1	0.3	1	2	0	50	0	0	2
8	1	0.43	50	1	0.1	0	1	0.18	50	0	0	1
8	2	5.23	50	1	0.3	0	1	0.22	50	1	100	3
8	2	0.23	50	1	0.16	0	1	0	50	1	100	2
8	1	0.69	50	2	0.36	1	1	0.02	50	0	0	5
8	2	5.13	50	1	1.32	0	1	0.07	50	1	100	3
8	2	232.71	50	1	0.66	1	2	8.63	50	0	0	3
8	2	0.5	50	1	0.15	1	2	0.03	50	0	0	1
8	1	0.87	50	3	0.66	1	1	0.02	50	0	0	6
8	2	0.48	50	2	0.19	1	2	0.3	50	0	0	4
8	2	0.98	50	2	0.33	1	2	0	50	0	0	5
8	1	0.6	50	2	0.29	0	2	4.28	50	1	100	4
8	1	19.7	50	3	0.27	1	1	0	50	0	0	6
8	1	0.87	50	3	0.29	0	1	0	50	0	0	6
8	2	1.25	50	1	0.16	1	2	0	50	0	0	2
8	2	0.87	50	2	0.3	1	2	0	50	0	0	4
8	2	0.49	50	2	0.24	0	1	0	50	1	100	5
8	2	0.5	50	1	0.15	0	1	0	50	1	100	3
8	1	0.86	50	2	0.24	1	1	0	50	0	0	5
8	2	0.56	50	1	0.18	1	2	0.14	50	0	0	2
8	2	0.65	50	1	0.18	1	2	0	50	0	0	1
8	2	0.53	50	2	0.15	1	2	0.08	50	0	0	1
8	2	0.57	50	1	0.1	0	1	0	50	1	100	2
8	2	0.51	50	2	0.26	1	2	0.1	50	0	0	4
8	2	0.83	50	2	0.2	0	1	0.45	50	1	100	4
8	2	0.47	50	1	0.16	1	2	0	50	0	0	3
8	2	30.29	50	1	0.1	0	1	0.1	50	1	100	2
8	2	142.23	50	2	0.48	0	1	0	50	1	100	1
8	2	0.2	50	2	0.26	0	1	0	50	1	100	5
8	1	0.8	50	2	0.32	0	2	0	50	1	100	4
8	1	0.89	50	1	0.13	0	1	0	50	0	0	3
8	2	0.51	50	1	0.26	0	1	0	50	1	100	2
8	2	0.2	50	2	0.14	0	1	0	50	1	100	5
8	2	0.58	50	2	0.42	1	2	0	50	0	0	5
8	2	0	50	2	0.24	0	1	0	50	1	100	5
8	2	0.45	50	1	0.2	1	2	0.15	50	0	0	3
8	2	326.23	50	3	0.22	1	2	0	50	0	0	6
8	2	0.75	50	2	0.1	1	2	0	50	0	0	5
8	1	0.32	50	2	0.09	0	2	0.03	50	1	100	1
8	1	0.94	50	1	0.3	0	2	0.08	50	1	100	2
8	2	0.69	50	2	0.1	0	1	0	50	1	100	5
8	2	11.56	50	1	0.7	0	1	1.27	50	1	100	3
8	1	0.81	50	1	0.27	1	1	0	50	0	0	3
8	1	2.78	50	3	1	0	1	2.86	50	0	0	6
8	2	0.77	50	3	0.19	1	2	0.49	50	0	0	6
8	1	2.01	50	2	0.32	0	1	0	50	0	0	5
8	2	0.57	50	3	0.17	1	2	0.46	50	0	0	4
8	2	0.37	50	3	0.5	0	1	1.21	50	1	100	6
8	2	48.11	50	1	0.09	1	2	0	50	0	0	3
8	2	8.89	50	1	1.63	0	1	0	50	1	100	2
8	2	0.89	50	1	0.63	0	1	0	50	1	100	2
8	2	0.66	50	1	0.49	0	1	0	50	1	100	2
8	2	2.27	50	2	0.57	0	1	0	50	1	100	4
8	2	0.13	50	2	0.46	0	1	0	50	1	100	1
8	2	5.83	50	1	0.17	0	1	2.13	50	1	100	1
8	1	0.2	50	1	0.16	0	2	0.06	50	1	100	2
8	1	0.5	50	3	0.64	0	2	0	50	1	100	6
8	2	15.07	50	2	2.4	1	2	0	50	0	0	5
8	2	0.25	50	2	0.29	1	2	0	50	0	0	5
8	2	0.76	50	3	0.33	1	2	0.07	50	0	0	6
8	2	1.07	50	3	0.73	0	1	0	50	1	100	6
8	2	0.37	50	3	0.27	0	1	0	50	1	100	6
8	1	2.61	50	1	0.25	0	2	0.03	50	1	100	2
8	2	8.06	50	3	0.47	1	2	0	50	0	0	6
8	2	0.38	50	2	1.24	1	2	0.05	50	0	0	4
8	2	0.28	50	2	0.4	0	1	0	50	1	100	1
8	2	0.49	50	1	0.23	1	2	0	50	0	0	2
8	2	0.49	50	3	0.45	1	2	0	50	0	0	6
8	1	0.74	50	2	0.17	0	2	0	50	1	100	5
8	2	0.49	50	2	0.09	1	2	0.2	50	0	0	1
8	2	4.65	50	2	0.14	0	1	0.03	50	1	100	4
8	1	4.57	50	2	0.58	1	1	0	50	0	0	5
9	1	3.28	66	2	2.97	1	1	0.43	77	0	11	4
9	2	1.68	65	2	4.25	0	1	0.38	50	1	115	4
9	2	10.76	60	2	2.48	0	2	1.06	50	0	10	4
9	2	1.05	66	3	3.58	0	2	1.1	50	0	16	2
9	2	2.5	67	4	5.43	0	1	3.36	76	1	143	3
9	2	0.5	66	4	2.09	1	2	0.57	85	0	19	5
9	2	0.66	71	4	1.83	0	2	1.43	50	0	21	6
9	2	1.43	66	2	2.92	0	1	0.99	50	1	116	1
9	1	2.39	70	2	2.58	1	1	1.46	77	0	7	1
9	2	0.77	65	2	5.69	0	2	1.67	50	0	15	4
9	1	1.39	65	4	4.51	1	1	0.53	91	0	26	5
9	2	1.01	65	4	2.66	1	2	0.52	87	0	22	6
9	2	1.4	76	2	5.34	1	2	0.29	81	0	5	1
9	2	1.33	71	4	4.92	0	2	1.77	50	0	21	3
9	2	0.47	65	2	2.51	0	1	0.53	50	1	115	4
9	2	2.51	66	4	5.88	1	2	1.71	76	0	10	3
9	2	1.24	81	4	2.66	1	2	0.93	92	0	11	5
9	2	0.66	66	3	3.49	1	2	0.84	87	0	21	2
9	1	0.86	55	2	3.39	1	1	0.26	76	0	21	1
9	2	1.35	75	2	3.95	1	2	0.81	87	0	12	4
9	2	0.84	61	3	2.4	0	2	0.71	39	0	22	2
9	2	1.01	76	4	2.47	1	2	0.74	95	0	19	6
9	2	0.79	64	4	2.95	0	1	0.77	50	1	114	5
9	2	1.24	64	4	2.27	0	1	0.54	71	1	135	3
9	2	3.26	65	2	2.61	1	2	0.55	83	0	18	1
9	2	0.86	61	2	1.74	0	1	2.59	50	1	111	1
9	1	1.05	55	3	3.25	1	1	0.57	70	0	15	2
9	2	0.68	65	4	3.13	0	2	1.08	33	0	32	6
9	2	1.64	66	2	4.14	1	2	0.55	85	0	19	4
9	1	1.42	55	3	2.91	1	1	0.19	61	0	6	2
9	2	2.3	65	3	3.24	1	2	1	80	0	15	2
9	1	0.93	67	4	1.85	1	1	0.83	88	0	21	3
9	1	0.97	71	4	2.38	1	2	0.31	91	1	-162	6
9	1	1.51	66	4	2.59	1	1	1.27	76	0	10	6
9	2	0.95	60	4	1.42	1	2	0.9	80	0	20	3
9	2	1.04	60	2	1.49	1	2	1.22	76	0	16	4
9	2	0.93	73	4	2.93	1	2	1.34	91	0	18	5
9	2	1.38	72	2	3.84	0	1	0.64	50	1	122	1
9	2	0.93	56	2	2.66	1	2	0.21	71	0	15	4
9	2	1.37	72	2	1.71	1	2	1.51	90	0	18	1
9	2	0.74	61	4	1.51	1	2	0.18	91	0	30	3
9	2	1.62	71	4	1.26	0	1	2.8	55	1	126	3
9	2	0.83	62	2	3.76	0	2	1.41	36	0	26	1
9	2	1.3	64	2	1.7	0	1	0.62	50	1	114	1
9	2	0.8	57	4	1.85	1	2	0.21	89	0	32	6
9	2	0.98	60	2	1.74	0	2	2.14	38	0	22	4
9	2	1.01	50	4	1.61	1	2	0.29	76	0	26	3
9	2	1.19	62	4	1.73	1	2	1.11	79	0	17	3
9	2	1.22	76	3	2.84	1	2	0.69	88	0	12	2
9	2	0.45	61	2	1.76	1	2	0.8	81	0	20	1
9	1	0.93	66	4	2.81	1	1	0.51	90	0	24	3
9	2	1.09	66	3	2.33	0	2	0.63	47	0	19	2
9	1	2.13	61	4	2.03	1	1	0.75	79	0	18	5
9	2	0.69	71	4	2.84	0	1	1.35	50	1	121	3
9	2	0.51	61	4	2.72	1	2	0.49	90	0	29	3
9	2	0.65	57	2	1.92	1	2	0.13	75	0	18	1
9	1	1.13	66	4	2.33	1	1	0.27	86	0	20	6
9	1	0.7	67	2	2.21	0	1	0.82	37	0	30	4
9	2	1.06	66	4	2.81	1	2	0.46	82	0	16	5
9	2	0.46	55	2	1.83	1	2	0.13	73	0	18	4
9	2	0.74	66	4	2.44	0	1	0.18	50	1	116	6
9	1	1.62	60	4	2.8	0	2	2.8	34	1	94	6
9	2	0.65	60	3	4.91	1	2	0.36	70	0	10	2
9	1	0.78	60	2	1.97	0	1	2.94	50	0	10	4
9	1	0.83	64	4	2.3	1	1	0.68	89	0	25	5
9	2	0.7	66	4	2.45	0	2	2.27	29	0	37	3
9	2	0.53	65	4	2.08	0	1	0.55	37	1	102	5
9	2	1.31	59	3	2.68	1	2	0.99	75	0	16	2
9	2	1.98	71	2	2.46	1	2	0.99	89	0	18	1
9	2	1.05	65	2	2.34	1	2	0.23	80	0	15	1
9	2	0.4	50	3	2.88	0	2	0.91	34	0	16	2
9	2	0.49	60	2	1.93	1	2	0.37	85	0	25	4
9	2	1.16	61	2	2.31	0	1	0.41	50	1	111	4
9	2	1.4	60	4	1.15	1	2	0.45	91	0	31	3
9	2	0.68	61	3	3.1	0	2	0.37	40	0	21	2
9	2	0.53	61	2	1.82	0	1	1.02	37	1	98	1
9	2	0.79	66	4	3.26	0	1	0.99	91	1	157	5
9	1	1.65	60	2	2.16	0	2	0.54	50	1	110	4
9	2	0.55	60	4	1.84	1	2	0.54	85	0	25	3
9	2	1.13	61	3	2.82	0	2	0.58	36	0	25	2
9	2	0.99	66	4	2.5	0	1	1.17	33	1	99	5
9	2	1.03	61	4	2.7	1	2	0.28	90	0	29	5
9	2	0.84	63	4	1.61	0	1	1.04	80	1	143	5
9	2	1.06	64	4	2.27	1	2	1.07	90	0	26	3
9	2	1.1	65	4	1.45	1	2	0.7	91	0	26	6
9	2	0.65	61	4	2.49	1	2	0.75	93	0	32	5
9	2	0.76	64	2	2.47	1	2	0.7	89	0	25	1
9	2	1.02	56	3	3.53	1	2	0.31	60	0	4	2
9	2	1.08	65	4	1.57	0	2	1.03	32	0	33	5
9	2	0.99	66	4	1.83	0	1	3	50	1	116	3
9	2	1.07	60	4	2.92	0	1	1.07	75	1	135	3
9	2	0.71	64	4	1.71	1	2	1.1	91	0	27	6
9	2	0.71	66	4	3.29	1	2	0.63	90	0	24	6
9	2	0.69	64	4	1.79	1	2	0.7	90	0	26	5
9	2	0.61	64	2	2.76	1	2	0.26	84	0	20	4
9	2	0.74	62	4	1.05	0	1	2.42	45	1	107	6
9	1	1.06	71	4	1.66	0	1	1.16	33	0	38	3
9	2	0.63	66	3	2.17	0	2	0.6	42	0	24	2
9	2	2.12	65	3	2.26	0	1	0.43	70	1	135	2
9	2	0.66	62	3	2.79	0	2	0.73	50	0	12	2
9	1	1.35	65	2	7.02	1	1	1.44	83	0	18	4
9	2	0.87	67	2	3.21	0	2	2.72	33	0	34	1
9	2	0.82	70	2	1.92	0	2	0.32	37	0	33	1
9	2	1.35	59	3	2.45	1	2	0.73	80	0	21	2
9	2	1.27	65	4	1.95	1	2	1.25	88	0	23	6
9	2	1.24	64	4	2.5	1	2	0.86	85	0	21	5
9	2	3.97	67	4	3.2	1	2	1.11	95	0	28	5
9	2	1.14	60	4	1.86	1	2	1.04	82	0	22	6
9	1	0.97	63	4	2.5	1	1	0.51	89	0	26	6
9	2	0.79	64	4	2.66	0	1	0.8	36	1	100	6
9	2	1.36	65	3	1.87	1	2	1.38	79	0	14	2
9	2	0.86	63	4	3.07	1	2	0.69	87	0	24	6
9	2	0.94	63	2	3.39	1	2	0.33	83	0	20	4
9	1	1.81	65	2	2.91	1	1	0.81	69	0	4	1
9	1	2.11	66	3	2.48	0	1	0.73	48	0	18	2
9	2	1.25	59	4	1.86	1	2	0.83	88	0	29	6
9	2	0.94	65	4	1.97	1	2	0.94	84	0	19	5
9	2	0.88	64	2	1.95	1	2	0.68	86	0	22	1
9	2	0.9	60	2	2.5	0	1	1.42	42	1	102	4
9	2	1.33	66	4	2.98	0	1	0.52	38	1	104	5
10	2	1.11	50	3	3.02	0	1	2.3	50	1	100	4
10	1	4.16	50	3	1.51	1	1	1.32	50	0	0	4
10	1	2.89	55	3	1.3	1	1	2.22	55	0	0	4
10	2	3.94	50	3	1.76	0	1	1.35	50	1	100	2
10	1	1.07	54	1	1.16	1	1	1.85	55	0	1	3
10	2	2.03	50	4	1.5	1	2	1.19	50	0	0	5
10	1	1.79	51	3	0.9	1	1	1.48	51	0	0	6
10	2	0.55	50	1	0.9	0	1	2.07	55	1	105	1
10	2	6.91	50	1	2.08	0	2	2.86	50	0	0	1
10	2	2.74	50	3	1.98	0	1	1.47	50	1	100	4
10	1	3.12	50	4	1.28	1	1	2.6	50	0	0	5
10	2	3.12	50	3	1.73	1	2	2.54	50	0	0	6
10	1	3.42	59	2	2.4	0	1	3.07	57	0	2	1
10	1	2.61	60	1	2.89	1	1	2.26	59	0	-1	3
10	2	2.95	50	3	1.06	0	1	3.63	50	1	100	4
10	1	2.66	53	1	2.25	0	2	2.18	50	1	103	3
10	1	3.63	54	4	1.06	0	2	1.49	50	1	104	5
10	2	2.99	50	3	1.47	1	1	2.26	50	1	-100	2
10	1	0.93	51	1	1.21	1	1	2.46	51	0	0	1
10	1	2.47	50	3	0.82	0	2	3.08	50	1	100	4
10	2	3.51	50	3	0.88	0	2	1.19	50	0	0	2
10	2	1.87	50	3	1.13	1	2	0.82	50	0	0	6
10	2	0.6	50	4	1.15	0	1	2.15	52	1	102	5
10	2	1.28	50	1	2.56	0	1	1.88	55	1	105	3
10	1	7.62	76	1	1.02	0	1	3.48	67	0	9	1
10	2	10	50	1	0.95	0	2	2.16	50	0	0	1
10	2	1.21	50	3	0.29	0	2	1.65	50	0	0	2
10	1	2.16	50	3	0.81	1	1	0.94	54	0	4	6
10	2	1.2	50	3	1.27	1	2	1.77	38	0	-12	4
10	2	2.4	50	3	1	0	2	2.78	50	0	0	2
10	2	0.71	50	3	1.17	1	2	2.58	50	0	0	2
10	2	1.02	50	1	0.88	0	1	2.14	50	1	100	3
10	1	3.78	50	3	1.52	1	1	1.09	50	0	0	6
10	1	5.38	53	3	0.86	1	1	1.81	53	0	0	6
10	2	0.81	50	1	2.35	1	2	2.78	50	0	0	3
10	2	1.34	55	3	1.1	1	2	4.37	55	0	0	4
10	2	3.1	50	4	1.22	1	2	2.02	50	0	0	5
10	1	1.04	50	1	0.89	1	1	1.57	53	0	3	1
10	2	1.17	50	3	0.99	1	2	1.81	45	0	-5	4
10	1	1.76	50	1	1.02	0	1	0.74	50	0	0	1
10	1	1.16	50	1	0.78	0	1	0.98	49	0	1	3
10	1	3.05	55	1	1.4	1	1	2.43	56	0	1	3
10	2	6.19	50	1	0.81	0	1	0.68	55	1	105	1
10	2	0.6	50	1	0.88	0	1	0.39	54	1	104	1
10	2	0.48	52	3	0.66	1	2	2.23	52	0	0	6
10	2	1.21	50	3	1.96	0	1	1.38	55	1	105	4
10	1	1.06	50	1	2.48	0	2	0.87	50	1	100	3
10	1	1.44	50	1	1.47	0	2	0.89	54	1	104	3
10	2	1.12	50	3	0.92	1	2	1.05	50	0	0	2
10	1	2.79	50	1	0.84	0	2	0.88	50	1	100	1
10	1	1.82	55	1	0.82	1	2	1.48	65	1	-120	3
10	2	1.46	50	3	1.19	0	1	0.67	54	1	104	2
10	1	1.84	50	4	1.07	1	1	1.75	54	0	4	5
10	2	1.14	50	1	0.89	0	2	1.23	50	0	0	3
10	2	0.7	50	1	1.06	1	2	0.72	52	0	2	3
10	1	1.06	50	1	0.73	0	1	1.21	50	0	0	1
10	2	0.78	50	3	0.56	0	2	1.34	50	0	0	6
10	2	3.09	50	3	0.87	1	2	1.77	50	0	0	4
10	1	0.83	50	4	0.83	0	1	0.54	51	0	-1	5
10	2	1.13	50	3	1.59	1	2	1.32	50	0	0	4
10	1	1.16	70	3	0.8	1	1	0.98	100	0	30	6
10	2	3.05	50	3	1.15	1	2	2.43	50	0	0	6
10	1	0.74	50	3	0.65	0	2	0.86	50	1	100	2
10	1	2.32	50	3	0.69	0	1	0.56	50	0	0	4
10	1	3.66	50	4	1.39	1	1	0.76	50	0	0	5
10	2	2.11	52	1	1.08	0	2	0.2	52	0	0	3
10	2	1.09	50	4	0.68	0	1	0.89	50	1	100	5
10	2	1	50	3	0.54	1	2	1.53	50	0	0	2
10	2	1.34	50	1	1.28	1	2	1.49	50	0	0	1
10	1	1.32	50	1	2.23	0	2	1.21	50	1	100	1
10	2	7.26	50	3	0.75	0	2	0.35	50	0	0	2
10	2	3.62	50	3	0.81	1	2	0.8	50	0	0	4
10	2	1.76	50	3	2.67	0	1	1.42	56	1	106	4
10	1	1.86	50	1	1.21	0	2	2.85	50	1	100	3
10	2	2.34	50	3	0.7	0	2	1.78	50	0	0	2
10	2	10.31	50	1	0.41	0	1	0.74	50	1	100	1
10	1	3.29	50	2	0.5	1	2	1.41	50	1	-100	5
10	2	0.51	50	3	0.46	1	2	0.41	50	0	0	4
10	1	0.9	50	1	0.84	0	2	0.86	50	1	100	3
10	2	0.52	50	3	0.88	0	2	0.4	50	0	0	2
10	1	2.09	50	4	1.16	1	1	0.43	50	0	0	5
10	1	1.23	50	4	1.34	0	2	1.55	50	1	100	5
10	1	2.8	50	4	0.8	1	1	1.79	50	0	0	5
10	2	1.8	50	1	0.78	1	2	0.69	50	0	0	3
10	2	2.17	50	3	0.53	1	2	0.84	50	0	0	6
10	2	19.07	50	4	0.75	1	2	1.45	50	0	0	5
10	2	1.52	50	1	1.14	1	2	1.03	50	0	0	1
10	2	0.59	50	3	1.05	1	2	0.8	50	0	0	2
10	2	1.44	50	4	0.84	0	1	2.38	50	1	100	5
10	1	1.38	53	1	0.88	1	1	1.01	50	0	-3	3
10	1	0.79	51	1	2.1	1	1	1.14	50	0	-1	3
10	1	1.02	50	4	0.24	0	2	0.83	50	1	100	6
10	2	1.58	50	3	0.59	1	2	0.81	50	0	0	6
10	2	2.73	50	4	0.96	1	2	0.26	50	0	0	5
10	1	6.02	50	3	0.7	0	1	1.19	50	0	0	4
10	2	0.8	50	3	1.27	0	1	2.01	50	1	100	6
10	1	2.64	100	1	1.06	0	1	2.39	83	0	17	3
10	1	1.41	50	3	0.79	1	1	0.95	50	0	0	2
10	1	2.08	50	3	0.54	1	1	0.42	54	0	4	2
10	2	3.57	50	3	0.48	0	1	0.67	50	1	100	2
10	1	1.65	52	3	0.66	1	1	1.14	57	0	5	4
10	2	1.16	50	1	0.56	0	1	1.1	52	1	102	1
10	2	2.65	50	1	0.3	0	1	0.28	50	1	100	1
10	1	0.81	50	3	0.49	0	1	2.18	50	0	0	2
10	2	2	50	3	0.85	1	2	1.09	50	0	0	6
10	2	3.47	50	4	0.55	1	2	0.86	50	0	0	5
10	2	0.44	50	4	0.93	1	2	1.02	50	0	0	5
10	2	1.95	54	3	0.48	1	2	0.99	50	0	-4	6
10	1	3.21	50	3	0.51	1	1	1.93	53	0	3	6
10	2	1.13	50	3	0.35	0	1	2.4	50	1	100	6
10	1	2.35	50	3	0.54	0	2	0.34	50	1	100	2
10	2	1.25	50	3	0.58	1	2	0.44	50	0	0	6
10	2	2.03	50	3	0.68	1	2	0.89	50	0	0	4
10	2	1.29	50	1	1.06	0	2	1.05	50	0	0	1
10	2	3.07	50	3	0.24	1	2	1.89	50	0	0	2
10	1	0.82	50	3	1.14	0	2	0.62	50	1	100	6
10	1	0.82	54	4	0.86	0	1	3	50	0	4	5
10	1	2.31	50	1	0.59	0	2	0.25	50	1	100	1
10	2	5.7	50	3	1.12	0	2	0.9	50	0	0	4
10	2	1.12	50	4	0.53	0	2	1.97	50	0	0	5
11	2	2.1	75	3	3.42	0	2	17.32	75	0	0	4
11	2	1.16	80	3	2.48	0	1	2.91	70	1	150	4
11	1	4.8	75	3	1.13	1	1	3.17	75	0	0	4
11	2	1.12	80	1	1.56	0	2	3.23	65	0	15	2
11	2	1.04	70	1	3.1	0	1	4.06	71	1	141	3
11	2	1.18	75	4	1.52	1	2	0.35	80	0	5	5
11	1	4.58	65	3	0.91	1	1	0.61	75	0	10	6
11	2	3.36	75	1	4.54	0	1	5.09	90	1	165	1
11	2	2.66	80	1	1.04	0	2	2.89	70	0	10	1
11	2	1.41	75	3	2.01	0	1	4.61	80	1	155	4
11	2	2.26	75	4	6.62	0	1	3.82	70	1	145	5
11	2	1.05	75	3	1.07	1	2	0.42	85	0	10	6
11	2	1.77	60	1	3.41	1	2	1.22	80	0	20	1
11	2	0.81	90	1	0.96	0	2	0.74	90	0	0	3
11	2	2.34	70	3	1.34	0	1	1.69	75	1	145	4
11	2	1.59	75	1	1.26	1	2	1.18	80	0	5	3
11	2	1.43	85	4	2.4	1	2	1.12	85	0	0	5
11	2	1.8	61	1	2.31	1	2	0.4	82	0	21	2
11	2	1.62	75	1	1.4	0	2	5.08	70	0	5	1
11	2	1.58	80	3	1.97	1	2	2.18	85	0	5	4
11	1	2.49	65	1	1.69	1	1	1.26	65	0	0	2
11	2	0.8	92	3	0.42	1	2	0.52	91	0	-1	6
11	2	1.16	66	4	1.1	0	2	3.08	65	0	1	5
11	2	0.67	66	1	1.06	0	1	1.26	76	1	142	3
11	2	1.94	65	1	0.63	1	2	0.55	85	0	20	1
11	2	1.36	82	1	0.62	0	2	3.85	60	0	22	1
11	2	1.68	71	1	2.01	0	1	0.83	64	1	135	2
11	1	3.67	76	3	0.61	1	1	0.38	82	0	6	6
11	1	2.61	62	3	0.86	0	2	0.69	76	1	138	4
11	1	3.89	71	1	1.91	1	1	4.01	65	0	-6	2
11	1	1.2	66	1	5.45	0	2	0.72	66	1	132	2
11	2	0.73	76	1	0.58	0	2	3.63	65	0	11	3
11	2	1.03	82	3	0.82	0	2	0.7	75	0	7	6
11	2	1.21	71	3	0.6	0	1	1.13	70	1	141	6
11	2	1.63	71	1	0.62	1	2	0.49	82	0	11	3
11	2	2.26	71	3	1.34	1	2	0.4	81	0	10	4
11	2	3.27	60	4	0.7	1	2	0.42	77	0	17	5
11	1	3.77	60	1	0.84	1	1	0.84	75	0	15	1
11	2	1.83	71	3	0.88	1	2	0.36	81	0	10	4
11	1	1.25	77	1	0.56	0	1	0.5	76	0	1	1
11	1	1.18	71	1	0.25	0	1	0.54	65	0	6	3
11	2	0.86	81	1	0.5	0	1	7.49	71	1	152	3
11	2	1.23	63	1	0.52	0	1	0.47	71	1	134	1
11	1	2.89	78	1	0.67	1	1	0.94	81	0	3	1
11	1	1.96	72	3	0.57	0	2	0.54	66	1	138	6
11	2	0.9	72	3	0.69	0	2	2.83	62	0	10	4
11	2	1.87	60	1	0.41	1	2	0.4	71	0	11	3
11	1	2.41	65	1	0.51	0	2	0.5	65	1	130	3
11	2	0.85	81	3	0.56	1	2	0.25	83	0	2	2
11	1	2.47	71	1	0.3	0	2	0.22	71	1	142	1
11	2	3.5	71	1	0.62	0	1	0.92	65	1	136	3
11	1	2.61	64	3	1.36	1	1	1.3	61	0	-3	2
11	1	3.41	68	4	0.96	1	1	0.81	65	0	-3	5
11	2	3.01	70	1	0.58	0	1	0.88	83	1	153	3
11	2	0.84	76	1	0.67	1	2	0.55	82	0	6	3
11	2	1.24	61	1	0.4	1	2	0.44	71	0	10	1
11	2	0.84	61	3	0.52	0	1	0.38	67	1	128	6
11	2	0.75	73	3	0.54	1	2	0.7	81	0	8	4
11	2	0.98	64	4	1.05	1	2	0.94	72	0	8	5
11	1	2.15	61	3	0.53	0	2	0.32	62	1	123	4
11	1	1.18	69	3	0.59	1	1	0.54	78	0	9	6
11	2	0.86	70	3	0.39	1	2	7.49	80	0	10	6
11	1	1.81	63	1	1.38	0	2	0.2	72	1	135	2
11	2	0.8	85	3	0.56	1	2	0.62	87	0	2	4
11	1	1.19	70	4	0.85	1	1	0.75	72	0	2	5
11	2	1.1	65	1	0.43	0	1	0.32	70	1	135	3
11	2	0.76	67	4	1.1	0	2	0.73	65	0	2	5
11	1	1.36	68	3	0.93	0	1	0.6	68	0	0	2
11	2	0.66	71	1	0.41	1	2	0.44	76	0	5	1
11	1	2.08	69	1	0.47	0	2	0.13	67	1	136	1
11	2	1.34	71	3	1.37	0	1	4.71	62	1	133	2
11	2	1.18	68	3	0.51	1	2	0.56	78	0	10	4
11	2	0.9	80	3	0.39	0	2	0.59	69	0	11	4
11	1	2.16	61	1	0.65	0	2	0.22	70	1	131	3
11	1	2.11	64	1	1.33	1	1	0.54	73	0	9	2
11	1	2.1	63	1	0.53	1	1	0.5	70	0	7	1
11	2	2.09	63	4	1.06	0	1	1.63	70	1	133	5
11	2	1.27	70	3	0.46	1	2	0.49	73	0	3	4
11	2	3.23	62	1	0.57	1	2	0.26	72	0	10	3
11	1	0.73	71	3	0.62	1	1	0.52	71	0	0	2
11	2	1.03	66	4	0.73	0	1	0.44	75	1	141	5
11	1	1.08	64	4	0.69	0	2	0.5	71	1	135	5
11	1	1.64	70	4	0.82	1	1	0.55	72	0	2	5
11	2	0.94	67	1	0.39	1	2	0.37	81	0	14	3
11	2	0.89	73	3	0.56	1	2	0.37	78	0	5	6
11	2	0.75	72	4	0.85	1	2	0.82	73	0	1	5
11	1	1.49	62	1	0.95	0	2	0.17	73	1	135	1
11	1	1.56	72	1	0.8	0	2	0.46	75	1	147	2
11	1	2.01	64	4	0.86	1	1	0.18	82	0	18	5
11	1	1.57	70	1	0.4	1	1	0.23	77	0	7	3
11	1	1.7	66	1	0.4	1	1	0.22	83	0	17	3
11	2	1.15	66	3	0.35	1	2	0.13	72	0	6	6
11	2	0.97	66	3	0.62	1	2	0	82	0	16	6
11	2	1.02	72	4	0.6	1	2	0.35	82	0	10	5
11	2	1.45	67	3	0.56	1	2	0.7	76	0	9	4
11	1	1.63	70	3	0.69	1	1	0.41	72	0	2	6
11	2	0.96	70	1	0.69	1	2	0.35	81	0	11	3
11	2	1.2	68	3	1.51	0	1	0.47	71	1	139	2
11	1	1.42	65	1	1.42	1	1	0.25	75	0	10	2
11	1	0.92	62	1	0.56	1	1	0.3	72	0	10	2
11	1	6.27	60	3	0.89	1	1	0.22	71	0	11	4
11	2	0.97	67	1	0.49	0	1	0.5	71	1	138	1
11	1	1.64	65	1	0.46	1	1	0.43	75	0	10	1
11	2	0.94	67	1	1.47	1	2	0.15	82	0	15	2
11	1	2	65	3	0.5	0	2	0.22	75	1	140	6
11	2	0.87	63	4	0.85	1	2	0.59	76	0	13	5
11	2	1.87	65	4	0.68	1	2	0.65	75	0	10	5
11	1	1.53	71	3	0.8	0	2	0.33	70	1	141	6
11	2	0.76	72	3	0.27	0	2	1.08	77	0	-5	6
11	2	0.76	71	3	0.56	0	2	3.34	66	0	5	6
11	2	1.3	62	1	1.46	1	2	0.15	75	0	13	2
11	2	1.03	64	3	0.37	1	2	0.19	75	0	11	6
11	2	0.86	64	3	0.51	1	2	0.34	76	0	12	4
11	2	1.47	72	1	0.4	0	1	0.5	65	1	137	1
11	2	0.65	68	1	0.97	1	2	0.1	79	0	11	2
11	2	1.34	64	3	0.4	1	2	0.35	77	0	13	6
11	1	1.46	65	4	1.1	0	1	0.36	74	0	-9	5
11	2	0.79	74	1	0.58	1	2	0.43	82	0	8	1
11	2	0.79	82	3	0.5	0	2	0.35	79	0	3	4
11	2	1.83	67	4	0.64	0	1	0.23	75	1	142	5
12	2	1.18	40	3	0.5	0	2	1.02	40	0	0	4
12	2	2.01	40	3	0.55	0	1	0.48	40	1	80	4
12	2	1.64	30	3	2.94	0	1	2.31	30	1	60	4
12	2	4.41	30	3	2.55	0	1	2.88	30	1	60	2
12	2	2.98	30	1	17.45	0	1	3.9	30	1	60	3
12	1	3.06	53	2	0.5	0	1	1.12	53	0	0	5
12	2	3.55	30	3	2.81	0	1	1.44	30	1	60	6
12	2	1.2	30	2	1.03	0	1	1.91	55	1	85	1
12	2	0.77	61	2	2.08	0	2	0.16	30	0	31	1
12	2	0.8	30	3	0.87	0	2	1.3	30	0	0	4
12	2	0.95	30	4	1.4	0	2	1.6	30	0	0	5
12	2	1.58	30	3	0.56	1	2	0.59	40	0	10	6
12	2	2.56	30	2	1.1	1	2	1.05	30	0	0	1
12	2	1.17	40	1	1.27	0	1	2.13	30	1	70	3
12	2	2.75	30	3	2.77	0	1	0.25	40	1	70	4
12	2	2.01	60	1	1.06	1	2	1.78	60	0	0	3
12	2	2.46	70	2	1.3	1	2	1.04	60	0	-10	5
12	2	1.09	30	3	0.78	1	2	0.28	40	0	10	2
12	2	3.25	31	2	0.83	0	2	0.2	30	0	1	1
12	2	2.64	40	3	0.74	1	2	0.54	40	0	0	4
12	2	0.8	30	3	0.67	0	1	0.98	40	1	70	2
12	2	1.27	20	3	0.63	1	2	0.34	20	0	0	6
12	1	1.16	20	2	0.5	1	1	0.16	20	0	0	5
12	2	0.74	30	1	0.91	0	2	0.25	30	0	0	3
12	2	0.6	40	1	0.53	1	2	0.55	40	0	0	1
12	2	0.6	30	1	0.5	0	2	0.9	30	0	0	1
12	2	1	30	3	0.53	0	2	1.56	30	0	0	2
12	2	1.86	20	3	0.38	0	2	0.27	20	0	0	6
12	2	0.5	55	3	0.43	1	2	0.24	60	0	5	4
12	2	14.78	30	3	0.8	0	2	1.4	30	0	0	2
12	2	0.89	20	3	0.5	1	1	0.96	20	1	-40	2
12	2	0.87	30	1	1.24	0	2	0.69	30	0	0	3
12	2	1.49	80	3	1.06	0	2	0.36	80	0	0	6
12	2	0.88	20	3	0.4	0	1	0.16	20	1	40	6
12	2	1.37	30	1	9.77	1	2	0.65	31	0	1	3
12	2	0.47	30	3	0.63	1	2	0.2	30	0	0	4
12	2	0.97	30	2	0.69	1	2	0.68	30	0	0	5
12	2	0.67	20	2	0.84	0	2	0.58	20	0	0	1
12	2	0.78	30	3	0.68	1	2	0.28	30	0	0	4
12	2	0.37	20	2	3.18	1	2	0.56	20	0	0	1
12	1	1.4	20	1	1.32	0	2	0.09	20	1	40	3
12	2	0.7	20	1	0.69	0	2	0.24	20	0	0	3
12	1	0.75	20	2	1.49	1	1	0.19	20	0	0	1
12	1	11.31	20	2	0.78	1	1	0.26	20	0	0	1
12	2	0.7	20	3	0.47	1	2	0.3	20	0	0	6
12	2	0.7	20	3	0.5	0	2	2.95	20	0	0	4
12	2	0.66	20	1	0.48	1	2	0.24	20	0	0	3
12	1	1.27	20	1	0.47	0	1	0	20	0	0	3
12	2	4.75	20	3	0.77	1	2	0.84	20	0	0	2
12	2	0.21	20	2	1.06	1	2	0.15	20	0	0	1
12	2	0.84	20	1	2.3	0	2	1.17	20	0	0	3
12	2	0.58	20	3	1.19	0	1	0.48	20	1	40	2
12	2	1.55	20	2	0.84	0	1	1.15	20	1	40	5
12	2	1.1	20	1	0.6	0	2	0	20	0	0	3
12	2	0.7	20	1	1	1	2	0.18	20	0	0	3
12	2	0.8	20	2	0.96	1	2	0.19	20	0	0	1
12	2	0.63	20	3	0.56	0	1	0	20	1	40	6
12	1	5.23	20	2	0.24	0	1	0.09	20	0	0	4
12	2	0.38	20	4	0.24	1	2	0.46	20	0	0	5
12	2	0.39	20	3	0.19	1	2	0.27	20	0	0	4
12	2	1.4	10	3	0.44	0	1	0.09	10	1	20	6
12	1	0.7	20	3	0.37	0	2	0.24	20	1	40	6
12	2	0.76	20	3	0.34	1	2	1.08	21	0	1	2
12	2	0.76	20	3	0.5	1	2	0.25	20	0	0	4
12	2	0.78	20	2	0.49	0	1	0.19	20	1	40	5
12	2	0.74	20	1	0.59	0	2	0.34	20	0	0	3
12	2	37.17	20	2	1.07	0	2	1.08	20	0	0	5
12	2	0.49	20	3	0.29	1	2	0	20	0	0	2
12	2	0.65	20	2	0.5	1	2	0.24	20	0	0	1
12	2	0.38	20	1	0.75	1	2	0.39	20	0	0	1
12	2	42.46	20	3	1.56	0	2	0.45	20	0	0	2
12	2	0.3	20	3	0.61	1	2	0	20	0	0	4
12	2	12.98	20	3	0.42	0	1	0.57	20	1	40	4
12	1	0.8	20	1	0.2	0	1	0	20	0	0	3
12	2	0.79	20	3	0.74	0	2	0.68	20	0	0	2
12	1	0.65	20	2	0.78	1	1	0	20	0	0	1
12	2	0.4	20	2	0.54	0	2	0	20	0	0	5
12	1	1.38	20	3	0.49	0	2	0.1	20	1	40	4
12	2	0.4	20	1	0.4	1	2	0.16	20	0	0	3
12	2	0.86	20	3	0.89	0	2	1.45	20	0	0	2
12	2	0.1	20	2	0.81	0	2	0	20	0	0	5
12	1	3.41	20	2	0.15	0	1	0	20	0	0	5
12	2	0.37	20	2	1.04	0	2	0	20	0	0	5
12	2	0.5	20	1	0.58	1	2	0	20	0	0	3
12	2	0.2	20	3	0.45	1	2	0	20	0	0	6
12	1	2.58	20	2	0.3	0	1	0.09	20	0	0	5
12	2	55.31	20	1	0.5	1	2	0.18	20	0	0	1
12	2	0.25	20	3	0.39	1	2	0.17	20	0	0	2
12	2	41.97	20	2	0.3	0	2	0	20	0	0	5
12	1	1.2	20	1	0.46	1	1	0	20	0	0	3
12	2	0.77	20	1	0.75	0	1	0.19	20	1	40	3
12	2	1.12	20	3	1.44	1	2	0.25	20	0	0	6
12	2	0.27	20	3	0.3	1	2	0.2	20	0	0	6
12	2	0.69	20	2	0.4	1	2	0	20	0	0	5
12	2	7.15	20	3	1.19	1	2	0.1	20	0	0	4
12	1	1.39	20	3	0.84	1	1	0.19	20	0	0	6
12	2	0.73	20	1	0.29	1	2	0.26	20	0	0	3
12	2	0.3	20	3	0.26	0	1	0.43	20	1	40	2
12	2	0.1	20	3	0.77	0	1	0.07	20	1	40	2
12	2	83.51	20	3	0.56	0	1	0.78	20	1	40	2
12	2	1.69	20	3	0.31	0	1	0.9	25	1	45	4
12	2	0.41	20	1	0.74	0	2	0	20	0	0	1
12	2	0.67	20	2	0.7	0	2	0	20	0	0	1
12	1	1.3	20	3	0.47	0	1	0	20	0	0	2
12	2	0.21	20	3	0.21	1	2	0.25	20	0	0	6
12	2	0.86	20	2	0.48	1	2	0.24	20	0	0	5
12	2	2.41	20	2	0.86	1	2	0.98	20	0	0	5
12	2	0.39	20	3	0.48	1	2	0.08	20	0	0	6
12	2	0.34	20	3	0.27	0	2	0	20	0	0	6
12	1	27.01	20	3	0.57	1	1	0.29	20	0	0	6
12	2	0.3	20	3	0.1	1	2	0	20	0	0	2
12	2	0.1	19	3	0.24	1	2	0	26	0	7	6
12	2	0	20	3	0.11	1	2	0	20	0	0	4
12	2	0.11	20	2	0.7	0	2	0	20	0	0	1
12	2	0.5	20	3	7.84	1	2	0.39	20	0	0	2
12	2	0.17	20	3	0.58	1	2	0.19	20	0	0	6
12	2	0.2	20	2	1.09	1	2	0	20	0	0	5
12	2	1.74	20	1	1	1	2	0.1	20	0	0	1
12	2	0.43	20	3	0.3	0	1	0.19	20	1	40	4
12	1	1.54	20	2	0.3	1	1	0.16	20	0	0	5
13	1	0.98	71	3	0.68	1	1	0.88	82	0	11	4
13	2	1	30	3	1.31	0	1	2.84	81	1	111	4
13	1	1.54	61	3	0.75	1	1	1.12	82	0	21	4
13	1	1.2	39	3	2.37	1	1	2.14	82	0	43	2
13	2	1.93	29	1	0.69	0	1	0.32	80	1	109	3
13	1	1.18	71	2	0.86	0	2	1.89	91	1	162	5
13	1	5.16	66	3	2.65	1	1	2.55	82	0	16	6
13	1	1.12	29	1	0.66	1	1	0.98	81	0	52	1
13	1	1.07	72	1	1.47	1	1	2.95	81	0	9	1
13	2	3.04	71	3	1.47	0	1	2.11	82	1	153	4
13	1	1.34	71	2	0.78	1	1	1.31	92	0	21	5
13	2	1.83	38	3	1.9	1	2	2.11	80	0	42	6
13	2	1.39	39	1	1.52	1	2	0.5	70	0	31	1
13	2	2.72	72	1	1.91	0	1	1.42	83	1	155	3
13	2	1.7	29	3	1.2	0	1	1.47	82	1	111	4
13	2	1.4	39	1	0.78	1	2	0.32	82	0	43	3
13	1	2.15	67	2	2.83	0	2	3.65	66	1	133	5
13	1	4.19	72	1	5.36	0	2	2.23	77	1	149	2
13	2	1.32	28	1	1.37	0	1	1.34	82	1	110	1
13	1	5.42	50	3	5.83	0	2	3.24	76	1	126	4
13	2	0.77	63	3	0.59	0	1	0.15	81	1	144	2
13	2	1.03	59	3	0.44	1	2	2.32	71	0	12	6
13	2	1.35	20	2	0.94	0	1	0.14	82	1	102	5
13	1	1.98	39	1	0.83	1	1	0.49	82	0	43	3
13	1	1.15	39	1	0.58	0	2	0.48	71	1	110	1
13	1	2.83	28	1	1.38	1	1	0.35	70	0	42	1
13	1	1.05	60	3	0.8	1	1	0.96	100	0	40	2
13	2	2	66	3	0.69	0	1	1.13	87	1	153	6
13	1	3.35	70	3	0.38	0	2	0.3	81	1	151	4
13	1	1.01	39	3	0.73	1	1	0	82	0	43	2
13	1	2.12	39	3	1.16	0	2	0.38	81	1	120	2
13	2	2.06	60	1	0.66	0	1	0.33	81	1	141	3
13	1	0.97	29	3	0.59	1	1	0.57	76	0	47	6
13	1	0.9	81	3	0.57	1	1	0.3	93	0	12	6
13	2	1.19	28	1	0.75	1	2	0.18	71	0	43	3
13	1	2.01	71	3	0.86	0	2	0	81	1	152	4
13	2	2.17	28	2	1.04	1	2	0.37	72	0	44	5
13	1	1.15	61	1	0.95	1	1	0.67	85	0	24	1
13	1	1.47	38	3	0.32	0	2	0.43	81	1	119	4
13	1	1.38	73	1	0.66	0	2	2.13	71	1	144	1
13	1	1.43	66	1	0.47	0	2	0.87	70	1	136	3
13	1	0.76	61	1	0.34	1	1	0.12	83	0	22	3
13	1	2.92	71	1	0.59	1	1	0.1	82	0	11	1
13	1	1.5	72	1	1.22	1	1	0.13	92	0	20	1
13	1	1.36	62	3	0.78	0	2	0.39	91	1	153	6
13	2	3	64	3	1.07	0	1	0	70	1	134	4
13	1	0.82	67	1	0.56	0	2	1.08	72	1	139	3
13	2	1.16	60	1	0.5	1	2	0.39	81	0	21	3
13	2	1.58	71	3	0.54	1	2	1.1	81	0	10	2
13	2	6.56	40	1	0.42	1	2	0.39	85	0	45	1
13	1	1.26	61	1	0.39	1	1	0.38	82	0	21	3
13	1	0.88	71	3	0.49	1	1	0.35	83	0	12	2
13	2	1.99	72	2	1.19	0	1	0.45	88	1	160	5
13	2	1.25	30	1	0.68	0	2	1.64	70	0	-40	3
13	1	1.82	39	1	0.4	0	2	0.4	80	1	119	3
13	1	3.17	71	1	0.64	0	2	0.29	81	1	152	1
13	2	1.46	39	3	0.67	0	1	0.06	81	1	120	6
13	2	1.63	39	3	0.45	1	2	0.41	82	0	43	4
13	1	1.24	39	2	3.18	0	2	2.08	71	1	110	5
13	1	0.7	61	3	0.32	0	2	0	71	1	132	4
13	1	1.43	39	3	0.5	1	1	0.87	81	0	42	6
13	1	0.76	70	3	0.38	0	2	0.12	82	1	152	6
13	1	0.57	71	3	0.85	0	2	0.02	81	1	152	2
13	1	0.89	70	3	0.7	0	2	0.43	81	1	151	4
13	2	0.96	71	2	1.04	0	1	0.27	92	1	163	5
13	1	1.49	70	1	0.93	1	1	0.4	83	0	13	3
13	2	3.87	70	2	0.88	0	1	0.39	82	1	152	5
13	1	0.8	60	3	0.47	0	2	0.29	75	1	135	2
13	1	1.12	39	1	0.29	0	2	0.04	71	1	110	1
13	1	0.69	71	1	1.94	0	2	0.99	70	1	141	1
13	1	1.53	61	3	0.51	1	1	0.57	82	0	21	2
13	1	2.12	61	3	0.48	0	2	0.15	81	1	142	4
13	2	1.07	81	3	0.52	0	1	1.36	71	1	152	4
13	1	0.88	71	1	0.59	0	2	0.64	81	1	152	3
13	2	1.99	79	3	0.94	0	1	0.35	81	1	160	2
13	1	1.47	71	1	1.05	1	1	0.4	88	0	17	1
13	1	0.48	67	2	0.72	1	1	0.09	81	0	14	5
13	2	1.02	72	3	0.68	1	2	0.17	91	0	19	4
13	1	1.4	39	1	0.65	0	2	0.14	81	1	120	3
13	1	2.35	71	3	0.47	1	1	0.33	88	0	17	2
13	2	1.18	61	2	0.76	0	1	0	81	1	142	5
13	2	1.65	63	2	0.7	1	2	0.15	91	0	28	5
13	1	1.17	40	2	0.2	1	1	0.1	91	0	51	5
13	2	1.36	39	1	0.9	1	2	0.34	81	0	42	3
13	1	1.05	40	3	0.38	0	2	0.15	75	1	115	6
13	1	1.17	70	2	0.9	0	2	0.38	84	1	154	5
13	1	1.02	61	2	1.56	0	2	0.41	67	1	128	1
13	1	2.3	29	3	0.57	0	2	0.45	77	1	106	2
13	1	1.13	29	2	0.99	1	1	0.33	92	0	63	5
13	2	0.95	60	1	0.61	0	1	0.24	82	1	142	3
13	1	0.82	38	1	0.36	1	1	0.7	81	0	43	3
13	2	1.4	28	3	0.35	1	2	0.3	83	0	55	6
13	1	1.08	61	3	0.68	0	2	0.99	82	1	143	6
13	1	0.9	29	2	0.78	0	2	0.44	80	1	109	5
13	1	1.28	39	3	0.5	0	2	0.13	74	1	113	4
13	1	0.76	39	3	0.54	1	1	0	82	0	43	6
13	1	2.67	18	1	0.72	0	2	0.17	76	1	94	3
13	1	1.82	29	3	0.46	1	1	0.65	81	0	52	2
13	1	1.07	60	3	0.58	1	1	1.37	92	0	32	2
13	1	1.23	60	3	0.64	1	1	0.26	88	0	28	2
13	1	1.4	30	3	0.39	1	1	0.09	86	0	56	4
13	2	0.94	71	1	2.58	0	1	0.39	39	1	110	1
13	1	1.04	28	1	0.4	1	1	0.38	74	0	46	1
13	1	0.36	60	3	0.17	0	2	0.03	82	1	142	2
13	1	0.65	60	3	0.44	0	2	0.04	76	1	136	6
13	1	0.46	39	2	0.66	0	2	0.2	87	1	126	5
13	2	1.06	40	2	0.86	1	2	0.03	82	0	42	5
13	2	0.99	29	3	0.29	1	2	0.29	83	0	54	6
13	2	1.94	40	3	0.33	0	1	0	81	1	121	6
13	2	1.7	61	3	0.33	0	1	0.32	82	1	143	6
13	1	0.96	29	3	0.71	0	2	0.33	82	1	111	2
13	1	1.35	60	3	0.16	0	2	0.59	75	1	135	6
13	1	0.99	61	3	0.6	0	2	0.13	82	1	143	4
13	2	1.1	39	1	0.42	0	1	1.4	65	1	104	1
13	2	0.95	19	3	0.47	1	2	0	86	0	67	2
13	2	0.93	40	3	0.63	1	2	0.18	85	0	45	6
13	1	0.57	29	2	0.54	0	2	0.82	71	1	100	5
13	2	0.9	72	1	4.68	1	2	0.54	88	0	16	1
13	1	1.72	71	3	1.3	1	1	0.06	82	0	11	4
13	1	1.95	38	2	1.01	1	1	0.54	81	0	43	5
14	2	0	81	3	1.15	0	2	0.94	78	0	3	4
14	2	0.19	82	3	0.99	0	2	0.59	83	0	-1	4
14	2	0.95	100	3	6.44	0	2	0.91	93	0	7	4
14	2	1.08	92	1	0.85	0	1	5.36	100	1	192	2
14	1	0.95	94	4	0.65	1	1	0.89	96	0	2	3
14	2	0	74	2	1.53	1	2	2.35	83	0	9	5
14	2	1.72	95	3	1.09	0	2	1.05	92	0	3	6
14	2	0.7	80	1	1.4	0	2	0.3	81	0	-1	1
14	2	1.05	87	1	1.31	0	2	8.76	92	0	-5	1
14	2	1.5	100	3	15.32	0	2	3.8	84	0	16	4
14	2	0	85	4	0.7	0	2	0.56	88	0	-3	5
14	2	0.34	86	3	2.26	1	2	4.43	90	0	4	6
14	2	0	81	2	1.46	1	2	0.42	88	0	7	1
14	2	0	83	1	0.59	0	1	2.05	79	1	162	3
14	2	0.9	91	3	0.69	0	2	1.69	92	0	-1	4
14	2	2.56	82	1	0.37	1	2	0.18	80	0	-2	3
14	2	0.95	92	4	7.66	1	2	0.83	82	0	-10	5
14	2	6.07	81	1	0.3	1	2	1.38	82	0	1	2
14	2	0	82	1	0.51	0	2	0.32	85	0	-3	1
14	2	0	86	3	0.76	1	2	0.32	90	0	4	4
14	2	1.36	83	3	0.29	0	2	0.55	71	0	12	2
14	2	2.05	71	4	0.49	1	2	0.5	72	0	1	6
14	2	0	70	4	0.42	0	2	1.01	71	0	-1	5
14	2	0.27	69	4	0.22	0	2	1.41	82	0	-13	3
14	2	1.24	83	2	1.17	1	2	0.19	61	0	-22	1
14	2	0.55	82	1	11.42	0	1	0.51	85	1	167	1
14	2	0.3	83	1	0.86	0	2	0.31	72	0	11	2
14	2	0.54	72	3	1.3	0	2	1.3	82	0	-10	6
14	2	0	70	3	0.5	1	2	0.14	71	0	1	4
14	2	0	70	1	0.55	0	2	0.28	72	0	-2	2
14	2	0	81	1	0.38	1	2	0.4	76	0	-5	2
14	2	0	86	4	0.17	0	1	0.38	88	1	174	3
14	2	0.5	82	4	0.21	0	2	1.7	81	0	1	6
14	2	0	71	4	0.47	0	2	0.25	71	0	0	6
14	2	0.6	68	1	0.39	1	2	1.2	73	0	5	3
14	2	1.14	82	2	0.27	1	2	0.5	73	0	-9	4
14	2	0	75	4	0.18	1	2	0.52	71	0	-4	5
14	1	0	78	2	0.37	1	2	0.39	72	1	-150	1
14	2	0.25	69	2	1.14	1	2	0.34	72	0	3	4
14	1	0	79	2	1.25	0	2	0.28	71	1	150	1
14	2	1.01	70	4	0.47	1	2	0.36	72	0	2	3
14	2	0.94	68	1	3.08	0	2	0.99	72	0	-4	3
14	2	0.2	82	1	0.68	0	2	1.11	81	0	1	1
14	2	1.02	81	2	2.26	0	2	0.3	77	0	4	1
14	2	0.25	82	4	1.77	1	2	1.34	74	0	-8	6
14	2	2.19	69	3	1.68	0	2	0.57	70	0	-1	4
14	2	0	80	4	1.29	1	2	0.55	70	0	-10	3
14	2	0	81	4	0.65	1	1	0.92	74	1	-155	3
14	2	1.11	86	3	0.62	1	2	1.51	77	0	-9	2
14	2	2.47	72	1	0.72	1	2	1.45	73	0	1	1
14	2	0	82	4	2.71	0	2	0.44	70	0	12	3
14	2	0.81	83	1	0.42	0	2	0	80	0	3	2
14	2	0.84	74	4	3.23	0	1	0.71	82	1	156	5
14	2	0	78	1	0.25	0	2	0.32	78	0	0	3
14	2	5.03	70	1	5.19	1	2	0.56	72	0	2	3
14	2	0	70	1	0.6	1	2	0.27	75	0	5	1
14	2	0.74	79	4	5.89	0	2	0.8	78	0	1	6
14	2	1.37	69	2	0.9	1	2	0.07	80	0	11	4
14	2	0	85	2	0.53	1	2	0.1	72	0	-13	5
14	2	0	71	2	0.64	1	2	0.3	71	0	0	4
14	2	1.01	76	3	0.54	0	2	0.36	84	0	-8	6
14	2	0.94	70	3	0.97	1	2	0.99	82	0	12	6
14	2	0	77	3	0.92	1	2	2.49	79	0	2	2
14	2	1.6	84	2	2.95	1	1	0.83	74	1	-158	4
14	2	0	83	4	1.62	0	2	0.44	80	0	3	5
14	2	0	77	1	0.67	0	2	1.43	79	0	-2	3
14	2	0	72	2	0.39	0	2	1.23	81	0	-9	5
14	1	0.5	67	3	0.39	0	1	1.18	73	0	-6	2
14	2	0.38	75	1	3.73	1	2	0.18	72	0	-3	1
14	2	0	70	1	0.26	1	2	0.87	75	0	5	1
14	2	0.38	84	3	0.95	0	2	0.96	78	0	6	2
14	2	0.14	75	3	7.74	1	2	3.07	78	0	3	4
14	2	0.67	79	3	0.45	0	2	3.63	76	0	3	4
14	1	0	76	4	1.83	0	2	1.09	69	1	145	3
14	2	0	74	3	0.63	0	2	0.83	74	0	0	2
14	2	0	83	2	1.21	0	2	1.09	87	0	-4	1
14	2	0	72	2	2.32	0	2	0.35	79	0	-7	5
14	2	3.42	79	2	0.75	1	2	1.78	72	0	-7	4
14	2	0	83	4	0.52	1	2	0.2	83	0	0	3
14	2	1.09	77	3	2.36	0	2	0	81	0	-4	2
14	2	2.29	78	4	2.4	0	2	2.99	71	0	7	5
14	2	0.17	80	2	2.81	1	2	1.55	85	0	5	5
14	1	0	83	2	0.78	1	2	2.46	80	1	-163	5
14	1	0	67	4	0.12	0	1	0	76	0	-9	3
14	2	0	82	3	0.98	1	2	0.46	82	0	0	6
14	1	0	73	2	0.29	0	2	0.36	71	1	144	5
14	2	0.9	80	1	2.23	1	2	1.17	80	0	0	1
14	2	0	71	3	0.34	1	2	0.8	73	0	2	2
14	2	0	81	2	0.85	0	1	0.71	82	1	163	5
14	2	0	80	1	0.66	0	1	0.23	80	1	160	3
14	2	0.74	79	1	0.48	0	2	0.58	79	0	0	3
14	1	0.29	70	3	3.49	0	2	0.53	100	1	170	6
14	2	0.01	81	3	2.6	1	2	0.22	73	0	-8	6
14	1	0.96	91	2	0.6	0	1	0.84	75	0	16	5
14	2	0	76	2	0.5	1	2	0.03	77	0	1	4
14	2	0.83	82	3	0.7	0	1	0.72	78	1	160	6
14	2	0	70	1	0.65	1	2	0.43	100	0	30	3
14	2	0	68	3	0.38	0	2	1.45	76	0	-8	2
14	2	0	78	1	0.67	0	1	0.81	79	1	157	2
14	2	0	86	1	0.1	0	1	0	100	1	186	2
14	2	0	83	3	0.21	0	1	0	80	1	163	4
14	2	2.18	70	1	0.27	0	1	0.22	70	1	140	1
14	1	0	81	2	0.45	1	1	0.19	79	0	-2	1
14	2	0	73	1	0.44	1	2	0.02	79	0	6	2
14	1	0	74	4	0.21	0	2	0.42	76	1	150	6
14	1	0	71	2	2.69	0	2	0.1	75	1	146	5
14	2	0.05	77	4	0.34	1	1	4.76	82	1	-159	5
14	2	0.09	75	4	0.24	1	2	0.29	81	0	6	6
14	2	0.36	69	4	0.17	0	2	0.25	72	0	-3	6
14	2	0.16	70	3	0.22	0	2	0.22	68	0	2	6
14	2	0	72	3	0.14	1	1	0.39	81	1	-153	2
14	1	0.58	84	3	0.2	0	2	0.89	93	1	177	6
14	2	0	75	2	0.37	1	2	0.39	78	0	3	4
14	2	3.93	79	1	1.41	0	2	0.81	82	0	-3	1
14	2	0.28	70	3	0.12	1	2	0.15	71	0	1	2
14	1	0	69	3	0	0	2	0.5	83	1	152	6
14	2	0	71	2	0.24	1	2	0.18	69	0	-2	5
14	2	0.02	79	2	0.47	1	2	0.1	83	0	4	1
14	1	0	92	3	0.36	1	2	0.67	81	1	-173	4
14	2	0	71	4	2.49	0	1	0	62	1	133	5
15	2	1.53	69	3	0.35	0	2	1.31	70	0	-1	4
15	1	1.85	69	3	0.3	1	1	1.17	68	0	-1	4
15	1	1.06	68	3	1.93	1	1	1	78	0	10	4
15	2	0.84	68	3	1.52	0	1	2.07	60	1	128	2
15	1	7.92	66	1	0.83	1	1	0.18	76	0	10	3
15	2	0.81	68	2	0.76	1	2	0	63	0	-5	5
15	1	0.9	70	3	0.55	1	1	1.22	66	0	-4	6
15	2	1.54	77	1	1.97	0	2	4.95	81	0	-4	1
15	2	0.94	78	1	0.38	0	2	1.92	78	0	0	1
15	2	0.66	71	3	0.8	0	2	1.02	71	0	0	4
15	2	6.32	64	2	1.67	0	2	0.77	65	0	-1	5
15	2	2.24	76	3	5.51	1	2	3.59	75	0	-1	6
15	1	2.37	68	1	0.4	0	2	1.01	71	1	139	1
15	2	1.1	82	1	0.89	0	2	0.01	70	0	12	3
15	2	0.68	66	3	0.7	0	2	0.76	72	0	-6	4
15	2	1.21	75	1	0.44	1	2	1.28	80	0	5	3
15	2	1.34	67	4	0.89	1	2	0.33	65	0	-2	5
15	1	1.1	55	1	1.55	0	2	1.47	68	1	123	2
15	2	2.79	68	1	1.37	0	1	1.55	63	1	131	1
15	1	3.89	63	3	0.56	0	2	0.13	74	1	137	4
15	2	1.21	71	1	0.57	0	2	0.8	71	0	0	2
15	2	1.59	69	3	0.89	1	2	1.44	66	0	-3	6
15	2	0.59	68	2	0.8	0	2	1.43	70	0	-2	5
15	2	0.63	68	1	0.64	0	2	1.38	69	0	-1	3
15	1	1.13	61	1	0.49	0	2	0.08	69	1	130	1
15	2	0.88	67	1	0.8	0	1	0.18	70	1	137	1
15	1	1.47	65	1	1.01	1	1	0.72	70	0	5	2
15	2	3.32	69	3	0.48	0	1	0.42	59	1	128	6
15	2	1.32	70	3	0.5	1	2	1.43	75	0	5	4
15	2	0.97	69	1	1.86	0	2	0.46	68	0	1	2
15	2	1.01	66	1	1.98	1	2	1.11	72	0	6	2
15	2	0.71	80	1	0.64	0	2	0.94	72	0	8	3
15	2	5.84	77	3	2.28	0	2	0.18	73	0	4	6
15	2	4.16	71	3	0.7	0	2	0.6	69	0	2	6
15	2	0.99	69	1	0.64	1	2	0.91	67	0	-2	3
15	2	0.62	68	3	1.6	1	2	0.68	70	0	2	4
15	2	0.83	68	2	1.91	1	2	0.27	71	0	3	5
15	2	1.52	72	1	0.46	0	1	1.29	64	1	136	1
15	2	0.84	72	3	0.84	1	2	0.75	66	0	-6	4
15	2	1.3	69	1	5.01	1	2	0.42	70	0	1	1
15	2	1.76	69	1	0.43	1	2	2.07	73	0	4	3
15	2	0.85	65	1	0.67	0	2	0.86	67	0	-2	3
15	2	0.92	71	1	1.27	0	2	1.74	71	0	0	1
15	2	0.6	73	1	1.4	0	2	0.74	62	0	11	1
15	2	1.02	72	3	0.83	1	2	1.12	69	0	-3	6
15	2	1.07	71	3	0.5	0	2	1.59	72	0	-1	4
15	2	2.82	76	1	0.58	1	2	0.82	74	0	-2	3
15	2	0.89	68	1	1.68	1	2	1.04	75	0	7	3
15	2	1.41	79	1	0.6	1	2	2.78	79	0	0	2
15	2	5.48	70	1	0.51	1	2	3.35	72	0	2	1
15	2	0.7	64	1	0.49	0	2	0.94	71	0	-7	3
15	2	0.7	82	1	0.45	0	2	0.8	68	0	14	2
15	2	3.99	71	2	1.73	0	2	1.3	70	0	1	5
15	1	0.17	39	1	0.67	1	1	0.84	57	0	18	3
15	2	0.68	68	1	0.6	1	2	0.9	74	0	6	3
15	2	0.95	75	1	0.78	1	2	0.68	77	0	2	1
15	2	1	77	3	0.56	0	2	0.31	79	0	-2	6
15	2	0.92	69	3	1.01	1	2	0.64	70	0	1	4
15	2	0.44	72	2	0.69	1	2	0.83	77	0	5	5
15	2	0.89	78	3	0.69	1	2	0.72	84	0	6	4
15	1	1.76	68	3	0.5	1	1	2.07	72	0	4	6
15	2	0.85	70	3	1.07	1	2	0.86	78	0	8	6
15	2	1.87	67	1	0.49	1	2	0.88	71	0	4	2
15	2	6.98	70	3	0.45	1	2	0.59	73	0	3	4
15	2	0.3	73	2	0.76	0	2	0.34	73	0	0	5
15	2	0.5	74	1	0.56	0	2	0	65	0	9	3
15	2	0.46	81	4	0.59	0	2	0.47	68	0	13	5
15	2	1.1	70	1	0.82	1	2	1.48	72	0	2	2
15	2	1.84	67	1	1.12	1	2	1.4	67	0	0	1
15	2	9.73	70	1	0.32	1	2	0.37	71	0	1	1
15	2	0.62	66	1	0.63	0	2	0	76	0	-10	2
15	2	13.83	68	3	0.51	1	2	0.45	74	0	6	4
15	2	2.61	73	3	1	0	2	1.14	75	0	-2	4
15	2	1.62	67	1	1.79	1	2	0.1	69	0	2	3
15	2	2.13	67	1	1.57	0	1	1.94	62	1	129	2
15	2	0.44	70	1	0.39	0	2	0.17	70	0	0	1
15	2	1.41	68	2	1.21	0	2	0.41	69	0	-1	5
15	2	4.12	73	3	0.56	1	2	0.76	71	0	-2	4
15	2	0.48	67	1	0.46	1	2	0.82	74	0	7	3
15	2	0.87	71	1	0.43	0	2	0.48	72	0	-1	2
15	2	1.88	74	2	0.78	0	2	1.67	78	0	-4	5
15	2	1.98	72	4	0.57	1	2	0	77	0	5	5
15	2	0.44	74	4	0.7	0	2	0.75	74	0	0	5
15	2	0.72	71	1	0.38	1	2	0.56	76	0	5	3
15	2	0.49	76	3	0.53	1	2	0.52	76	0	0	6
15	2	2.98	76	4	0.78	1	2	0.86	76	0	0	5
15	2	1.46	65	1	1.88	1	2	0.37	72	0	7	1
15	2	0.75	61	1	0.38	1	2	0.2	74	0	13	2
15	2	0.43	67	4	0.8	0	2	1.23	73	0	-6	5
15	2	0.35	71	1	0.74	0	2	0.6	72	0	-1	3
15	2	0.35	73	1	0.7	0	1	0.73	72	1	145	3
15	2	0.48	72	3	0.3	1	2	0.86	76	0	4	6
15	2	0.83	76	3	0.43	1	2	0.6	70	0	-6	6
15	2	0.44	68	4	1.7	1	2	0.64	72	0	4	5
15	1	0	42	3	0.41	0	2	0.19	75	1	117	4
15	2	0.34	74	3	0.42	0	1	0.06	68	1	142	6
15	2	0.93	71	1	1.05	1	2	0.24	77	0	6	3
15	2	1.26	67	1	2.61	0	2	1.75	72	0	-5	2
15	2	0.92	73	1	0.41	0	2	0.68	69	0	4	2
15	2	1.59	72	1	3.52	0	1	1	58	1	130	2
15	2	0.43	68	3	0.66	0	2	0.1	67	0	1	4
15	2	0.41	74	1	0.47	0	2	0.47	69	0	5	1
15	2	0.82	73	1	0.64	0	2	0.97	67	0	6	1
15	2	0.86	73	1	2.52	1	2	0.83	74	0	1	2
15	2	0.4	77	3	1.11	1	2	0.74	74	0	-3	6
15	2	1.16	73	4	0.84	1	2	0.23	74	0	1	5
15	2	3.86	65	2	1.77	1	2	1.96	77	0	12	5
15	2	0.36	72	3	0.66	1	2	0.05	77	0	5	6
15	2	1.21	74	3	1.33	0	2	1.44	70	0	4	6
15	2	0.52	71	3	1.13	0	2	1.12	67	0	4	6
15	2	1.19	65	1	1.06	1	2	0.7	75	0	10	2
15	2	0.5	72	3	0.95	1	2	0.64	69	0	-3	6
15	2	9.66	72	3	0.72	1	2	2.65	63	0	-9	4
15	2	4.69	73	1	0.95	0	2	1.03	76	0	-3	1
15	2	0.47	69	1	1.12	1	2	0.46	76	0	7	2
15	2	0.44	71	3	0.68	1	2	0.02	75	0	4	6
15	2	0.7	73	4	0.8	1	2	0.27	71	0	-2	5
15	2	1.73	76	1	2.32	1	2	0.3	89	0	13	1
15	2	0.54	70	3	0.69	0	2	0.27	74	0	-4	4
15	2	0.42	73	2	1.23	0	2	0.46	68	0	5	5
16	2	1.35	50	2	4.52	0	2	6.53	39	0	11	4
16	1	2.77	50	3	6.48	1	1	0.92	62	0	12	4
16	1	7.84	57	3	4.51	1	1	2.44	60	0	3	4
16	2	2.08	30	3	2.82	0	1	1.84	50	1	80	2
16	1	5.21	36	1	7.18	1	1	0.89	62	0	26	3
16	1	1.37	20	2	10.04	0	2	1.06	39	1	59	5
16	1	1.8	64	3	0.82	1	1	0.71	65	0	1	6
16	1	1.34	56	2	10.09	1	1	1.36	73	0	17	1
16	2	2.46	50	1	1.78	0	1	0.89	50	1	100	1
16	1	1.38	36	2	4.92	1	1	0.68	50	0	14	4
16	2	1.77	27	2	4.79	0	1	1.99	50	1	77	5
16	1	3.83	50	4	2.46	0	2	3.08	47	1	97	6
16	1	2.63	62	1	4.19	0	2	1.09	52	1	114	1
16	1	6.98	43	1	3.06	1	2	11.22	50	1	-93	3
16	1	1.7	61	3	2.25	1	1	0.72	50	0	-11	4
16	1	3.36	59	1	2.56	0	2	4.3	50	1	109	3
16	1	2.78	92	2	2.12	0	1	2.23	90	0	2	5
16	2	2.02	8	3	5.5	1	2	0.68	30	0	22	2
16	2	1.72	58	1	1.5	0	2	3.03	50	0	8	1
16	2	2.1	68	2	9.52	1	2	1.25	83	0	15	4
16	1	0.87	58	3	1.91	1	1	0.49	72	0	14	2
16	2	2.32	66	3	1.36	1	2	0.6	69	0	3	6
16	2	1.2	61	2	1.79	0	2	4.4	58	0	3	5
16	1	1.6	57	4	1.87	1	1	0.65	54	0	-3	3
16	1	2.12	50	2	1.13	0	2	1.4	62	1	112	1
16	1	1.85	56	1	0.34	1	1	0.5	74	0	18	1
16	2	1.36	50	1	1.09	0	1	1.56	57	1	107	2
16	1	5.8	55	4	1.36	1	1	1.41	52	0	-3	6
16	2	5.12	50	2	1.09	1	2	0.91	61	0	11	4
16	1	2.7	50	1	0.38	1	1	0.97	50	0	0	2
16	1	2.53	57	3	1.53	0	2	2.04	55	1	112	2
16	1	2.21	50	1	0.77	1	1	3.12	64	0	14	3
16	2	1.18	84	4	4.41	0	2	5.07	74	0	10	6
16	2	1.24	71	4	3.1	0	2	1.67	56	0	15	6
16	2	1	54	1	0.78	1	2	0.48	71	0	17	3
16	1	0.81	77	2	1.49	0	1	2.04	71	0	6	4
16	1	4.26	54	4	1.87	0	2	1.38	43	1	97	5
16	2	1.08	62	1	0.73	0	2	0.8	57	0	5	1
16	1	4.06	50	2	2.06	0	2	0.67	50	1	100	4
16	1	1.18	57	1	1.36	0	1	0.81	54	0	3	1
16	2	1.25	50	1	1.26	1	2	5.49	63	0	13	3
16	1	2.26	37	1	0.62	1	1	0.65	50	0	13	3
16	1	1.39	50	2	2.01	1	1	0.36	60	0	10	1
16	1	2.25	50	1	2.65	1	1	0.44	54	0	4	1
16	2	1.71	50	4	6.84	1	2	1.04	60	0	10	6
16	2	1.29	50	2	0.61	0	2	1.33	38	0	12	4
16	1	1.1	63	4	1.17	0	1	0.98	54	0	9	3
16	2	2.46	50	4	1.91	1	2	0.25	63	0	13	3
16	2	1.05	31	1	3.65	1	2	0.68	57	0	26	2
16	1	1.29	65	1	0.47	0	1	1.67	59	0	6	1
16	2	8.07	50	1	1.78	0	1	0.93	50	1	100	3
16	2	1.56	67	1	3.18	0	2	0.8	50	0	17	2
16	1	1.62	58	2	0.77	1	1	0.64	57	0	-1	5
16	1	0.79	68	1	0.47	1	1	0.59	68	0	0	3
16	1	0.74	93	1	1.79	0	1	0.66	93	0	0	3
16	1	1.06	59	1	0.62	0	2	0.56	65	1	124	1
16	1	2.42	63	4	1.5	1	1	2.39	73	0	10	6
16	1	4.41	50	2	0.8	0	1	1.38	46	0	4	4
16	1	2.2	88	2	1.25	0	1	1.23	67	0	21	5
16	2	6.15	50	2	0.76	1	2	1.17	50	0	0	4
16	1	1.25	50	4	0.51	1	1	5.49	38	0	-12	6
16	1	2.26	63	3	0.8	0	1	0.65	47	0	16	6
16	1	1.38	59	1	0.63	0	2	0.53	50	1	109	2
16	1	0.73	50	2	0.76	0	1	1	50	0	0	4
16	2	1.13	61	4	0.35	0	2	0.63	62	0	-1	5
16	1	7.58	50	1	0.69	1	1	0.42	71	0	21	3
16	1	5.94	62	2	1.68	1	1	1.29	71	0	9	5
16	1	0.76	45	3	2.48	0	2	0.72	58	1	103	2
16	2	3.48	50	1	0.89	1	2	1.94	50	0	0	1
16	2	3	50	2	1.54	1	2	0.25	50	0	0	1
16	1	1.03	50	3	3.84	1	1	4.55	50	0	0	2
16	2	1.34	67	2	0.73	1	2	0.82	82	0	15	4
16	2	1.05	75	2	0.06	0	2	1.65	60	0	15	4
16	1	10.74	42	4	3.43	0	2	4.05	50	1	92	3
16	2	2.19	59	3	2.23	0	1	4.76	62	1	121	2
16	1	0.97	68	2	0.58	1	1	0.48	72	0	4	1
16	1	6.67	50	2	1.35	1	1	0.58	56	0	6	5
16	2	2.11	58	3	1.3	1	2	0.54	68	0	10	4
16	1	1.03	64	1	0.7	0	1	0.47	71	0	-7	3
16	2	0.81	50	1	2.48	0	1	2.24	50	1	100	2
16	1	3.11	65	2	1.68	1	1	0.74	63	0	-2	5
16	2	6	45	2	1.08	1	2	3.11	44	0	-1	5
16	1	2.92	59	2	1.75	1	1	1.44	82	0	23	5
16	2	0.62	55	1	1.46	1	2	0.38	73	0	18	3
16	1	3.39	54	4	1.36	0	1	4.16	50	0	4	6
16	2	2.18	50	4	1.84	1	2	7.15	50	0	0	5
16	1	1.71	50	2	1.24	0	2	1.92	56	1	106	1
16	1	5.72	62	1	1.33	0	2	1.12	64	1	126	2
16	2	9.33	65	4	1.99	0	2	5.21	61	0	4	5
16	1	7.77	61	1	3.85	1	1	1.08	69	0	8	3
16	2	2.06	50	4	1.81	0	2	1.51	54	0	-4	3
16	2	3.18	50	4	3.52	1	2	1.33	55	0	5	6
16	1	0.7	72	4	1	0	1	1.73	72	0	0	6
16	2	6.15	52	2	1.74	1	2	2.98	61	0	9	5
16	1	5.92	72	2	1.05	0	1	1.23	65	0	7	4
16	1	0.72	68	3	0.46	1	1	0.82	82	0	14	6
16	2	6.71	50	1	1.11	1	2	0.69	50	0	0	3
16	1	3.44	55	1	1.44	1	1	1.21	63	0	8	2
16	2	2.17	50	3	1.67	0	2	1.13	52	0	-2	2
16	2	1.53	41	1	0.85	0	1	0.93	55	1	96	2
16	1	4.1	42	2	0.5	1	1	0.32	50	0	8	4
16	1	1.67	42	1	0.46	1	2	0.76	27	1	-69	1
16	2	1.15	50	1	9.49	0	2	1.75	54	0	-4	1
16	1	1.68	53	1	1.54	0	2	2.41	50	1	103	2
16	1	1.24	56	3	1.08	0	1	1.76	50	0	6	6
16	1	0.63	57	4	0.74	0	2	0.78	50	1	107	5
16	2	0.9	58	2	0.83	1	2	0.46	63	0	5	5
16	1	5.49	54	4	0.44	0	2	0.55	50	1	104	6
16	1	3.88	62	4	1.3	1	1	1.97	52	0	-10	6
16	1	0.96	50	3	1.46	1	1	1.26	61	0	11	6
16	2	1.21	50	1	2.01	1	2	1.27	79	0	29	2
16	1	2.26	55	3	1.02	0	1	0.4	55	0	0	6
16	1	0.67	55	2	0.52	0	1	1.18	50	0	5	4
16	1	1.97	50	1	0.96	1	1	0.66	61	0	11	1
16	1	4.98	50	1	0.94	0	2	0.63	52	1	102	2
16	2	1.34	26	3	0.54	1	2	0.83	50	0	24	6
16	2	1.13	64	4	0.52	1	2	0.45	80	0	16	5
16	1	1.66	54	1	0.47	0	2	0.8	50	1	104	1
16	1	1.05	54	2	1.48	1	2	0.86	1	1	-55	4
16	1	2.85	50	2	0.62	1	1	0.6	50	0	0	5
17	1	0.72	32	3	0.63	1	1	0.12	70	0	38	4
17	1	2.91	29	3	2.55	1	1	0.98	60	0	31	4
17	1	0.84	39	3	0.19	1	1	0.05	68	0	29	4
17	1	2.63	39	3	2.03	1	1	0.7	71	0	32	2
17	1	3.91	36	1	0.61	1	1	0.72	62	0	26	3
17	1	2.24	39	4	1.34	0	1	0.58	43	0	-4	5
17	1	1.7	26	3	1.03	1	1	0.76	72	0	46	6
17	1	0.99	34	1	0.6	1	1	0.19	61	0	27	1
17	1	1.37	34	1	1.21	1	1	0.9	70	0	36	1
17	1	2.09	47	3	1.74	1	1	4.05	64	0	17	4
17	1	0.63	30	4	1.93	1	1	0.35	56	0	26	5
17	1	1.08	39	3	0.33	0	2	0.63	50	1	89	6
17	1	1.5	38	1	0.56	0	1	0.67	46	0	-8	1
17	2	3.34	32	1	0.58	0	1	1.02	54	1	86	3
17	1	1.24	28	3	0.43	1	1	0.16	76	0	48	4
17	2	0.86	25	1	0.57	1	2	0.21	54	0	29	3
17	1	0.67	30	4	1.38	0	1	2.53	38	0	-8	5
17	1	0.55	21	3	0.35	0	2	0.83	44	1	65	2
17	1	4.25	36	1	0.67	1	1	3.63	59	0	23	1
17	2	3.76	23	3	0.42	1	2	1.7	50	0	27	4
17	1	0.44	25	3	1.27	1	1	1.35	67	0	42	2
17	2	2.17	29	3	6.06	1	2	0.4	81	0	52	6
17	2	0.79	26	4	0.86	0	2	0.83	55	0	-29	5
17	1	1.81	30	1	0.82	1	1	0.21	67	0	37	3
17	1	1.06	28	1	1.13	0	1	0.3	45	0	-17	1
17	1	0.43	28	1	1.26	1	1	2.8	57	0	29	1
17	1	2.92	23	3	1.42	1	1	0.68	71	0	48	2
17	1	7.21	28	3	0.99	1	1	0.94	70	0	42	6
17	1	1.11	23	3	0.7	0	2	0.24	53	1	76	4
17	1	0.96	24	3	1.73	1	1	0.35	66	0	42	2
17	1	1.27	27	3	1.12	0	2	0.17	57	1	84	2
17	1	1.17	22	1	1.18	1	1	3.66	61	0	39	3
17	1	0.72	28	3	0.61	1	1	0.07	70	0	42	6
17	1	0.82	25	3	1.33	1	1	0.38	71	0	46	6
17	2	1.39	24	1	0.86	1	2	2.01	60	0	36	3
17	1	1.5	31	3	0.3	0	1	3.45	59	0	-28	4
17	1	40.94	27	4	1.36	0	2	0.71	38	1	65	5
17	1	5.14	25	1	1.27	1	1	0.57	70	0	45	1
17	1	5.98	28	3	1.46	0	2	0.59	53	1	81	4
17	1	1.05	26	1	0.54	0	2	0.66	56	1	82	1
17	1	0.98	22	1	1.56	0	2	0.28	55	1	77	3
17	1	3.16	30	1	3.88	1	1	0.16	74	0	44	3
17	1	0.64	30	1	1.13	1	1	0.16	53	0	23	1
17	1	0.86	26	1	1.08	1	1	0.16	57	0	31	1
17	1	9.7	29	3	0.82	0	2	0.1	53	1	82	6
17	2	0.71	22	3	2.08	0	2	2	28	0	-6	4
17	2	1.46	24	1	0.83	1	2	0.23	62	0	38	3
17	2	1.59	28	1	1.65	1	2	0.07	61	0	33	3
17	2	1.45	40	3	2.55	1	2	0.06	84	0	44	2
17	1	226.53	27	1	1.05	0	2	0.45	54	1	81	1
17	1	0.81	21	1	1.41	1	1	0.78	59	0	38	3
17	1	0.84	25	3	1.1	1	1	0.19	67	0	42	2
17	1	1.59	20	4	1.77	1	1	0.22	50	0	30	5
17	2	1.38	28	1	1.66	0	1	0.34	53	1	81	3
17	2	0.89	26	1	1.16	1	2	0.19	72	0	46	3
17	1	0.83	22	1	1.78	0	2	0.28	40	1	62	1
17	1	0.74	27	3	1.83	1	1	1.51	44	0	17	6
17	1	1.64	26	3	3.87	0	2	0.17	42	1	68	4
17	1	0.82	26	4	2.08	0	2	0.2	50	1	76	5
17	1	0.75	26	3	3.21	0	2	0.47	53	1	79	4
17	1	0.98	30	3	1.3	1	1	0.28	61	0	31	6
17	1	3.16	29	3	2.18	0	2	0.16	60	1	89	6
17	1	1.45	19	3	1.45	0	2	0.07	59	1	78	2
17	1	2.27	25	3	0.58	0	2	0.56	54	1	79	4
17	1	5.76	27	4	3.44	1	1	0.12	57	0	30	5
17	1	3.01	22	1	3	1	1	0.23	70	0	48	3
17	1	0.67	29	4	2.66	1	1	0.17	50	0	21	5
17	1	0.49	22	3	0.78	0	2	0.37	55	1	77	2
17	1	0.84	12	1	1.74	0	2	0.25	66	1	78	1
17	1	0.56	23	1	1.74	0	2	0.2	55	1	78	1
17	1	1.15	32	3	1.97	1	1	2	79	0	47	2
17	1	0.73	32	3	1.69	0	2	0.06	64	1	96	4
17	1	1.05	18	3	2.68	1	1	0.29	54	0	36	4
17	1	0.37	25	1	1.52	0	2	0.15	58	1	83	3
17	1	394.4	17	3	0.97	1	1	0.25	55	0	38	2
17	1	0.49	29	1	1.02	1	1	0.4	60	0	31	1
17	1	113.66	27	4	2.01	1	1	0.76	60	0	33	5
17	1	0.59	20	3	1.79	0	2	0.2	63	1	83	4
17	1	0.49	18	1	2.62	0	2	0	61	1	79	3
[truncated: 10,121 more rows]

## Sheet: Mean values Exp 2
Participant ID	Percentage similar-accurate source chosen	Percentage dissimilar-accurate source chosen	Percentage similar-random source chosen	Percentage dissimilar-random source chosen	Percentage of times answer changed when similar-accurate source disagreed	Percentage of times answer changed when dissimilar-accurate source disagreed	Percentage of times answer changed when similar-random source disagreed	Percentage of times answer changed when dissimilar-random source disagreed	COM for similar-accurate source	COM for dissimilar-accurate source	COM for similar-random source	COM for dissimilar-random source
1	22.5	21.67	41.67	14.17	0.5	0.43	0.41	0.29	24.85	25.23	29.44	6.12
2	40	18.33	24.17	17.5	0	0	0.13	0	6.1	9.14	9.31	7.14
3	31.67	44.17	23.33	0.83	0.9	0.94	0.85	0	65.24	77.42	50.14	55
4	35.83	47.5	0	16.67	0.94	0.97		1	55.63	65.96	0	64.95
5	5	39.17	15.83	40	0.4	0.17	0.22	0.17	19.83	9.94	11.37	9.88
6	49.17	15.83	32.5	2.5	0.81	0.44	0.71	0	44.07	27.21	27.36	-0.67
7	16.67	46.67	35.83	0.83	0.9	0.9	0.7	0	41.6	54.07	42.95	11
8	44.17	35.83	17.5	2.5	0.79	0.84	0.45	0	42.94	49.91	23.95	5.33
9	0	33.33	16.67	50		0.56	0.1	0.73	0	41.48	22.1	46.38
10	32.5	1.67	49.17	16.67	0.62	0	0.56	0.67	39.41	-49	22.71	30.65
11	45	0	38.33	16.67	0.7		0.6	0.63	55.54	0	40.83	38.65
12	21.67	27.5	49.17	1.67	0.29	0.18	0.6	0	8.12	5.67	14.54	0
13	33.33	17.5	49.17	0	0.95	1	1		75.03	97.48	88.56	0
14	25.83	22.5	29.17	22.5	0.37	0.44	0.23	0.31	38.84	4.44	14.89	15.48
15	49.17	9.17	34.17	7.5	0.29	0	0.29	0	23.32	1.18	16.29	1.44
16	34.17	30	16.67	19.17	0.62	0.31	0.5	0.38	36.24	17.42	26.95	24.35
17	33.33	0	50	16.67	0.88		0.9	0.64	47.55	0	54.13	32.15
18	5.83	47.5	27.5	19.17	0.6	0.73	0.62	0.5	69.43	65.72	45.61	46.91
19	0.83	50	16.67	32.5		0.83	0.33	0.57	-23	68.32	28.3	22.62
20	20.83	28.33	46.67	4.17	0.23	0	0.37	0	11.8	-15.62	19.84	4.6
21	33.33	0.83	48.33	17.5	0.95		1	0.85	75.58	5	66.16	77.71
22	35	17.5	33.33	14.17	0	0.08	0.1	0.22	-9.62	-7.62	1.63	-3.71
23	32.5	14.17	50	3.33	0.9	1	1	0.67	68.97	35.76	79.48	58
24	0.83	49.17	17.5	32.5	1	0.83	0.63	0.64	136	77.95	38.9	56.33
25	49.17	16.67	32.5	1.67	0.82	1	0.52	1	55.59	60.05	39.05	45.5
26	1.67	50	20	28.33	0	0	0	0	6.5	4.33	-4.08	3.21
27	17.5	39.17	25.83	17.5	0.6	0.81	0.65	0.5	42.86	41.32	31.71	2.71
28	50	0	27.5	22.5	0.92		0.69	0.45	75.52	0	40.79	25.63
29	32.5	17.5	50	0	0.88	0.45	0.84	0	47.36	27.33	51.37	0
30	17.5	50	32.5	0	0	0.97	0.18		-9.52	79.42	10.82	0
31	10.83	37.5	9.17	42.5	0.13	0.14	0	0.12	19.69	17.29	2.27	14.86
32	40.83	1.67	40.83	16.67	0.58	0	0.44	0.4	45.63	21	34.71	42.75
33	30	24.17	25	20.83	0.4	0.53	0.15	0.07	-1.31	11	-19.47	2.84
34	33.33	13.33	46.67	6.67	1	0.83	0.97	1	85.75	45.94	87.52	55.88
35	23.33	32.5	22.5	21.67	0.11	0.33	0.31	0.13	12.68	17.69	12.85	12.88
36	48.33	20	16.67	15	0.74	0.45	0.71	0.63	50.9	33.08	64.1	41.5
37	50	0	23.33	26.67	0.03		0.5	0.3	2.68	0	28.93	9.63
38	34.17	9.17	31.67	25	0.79	0.4	0.59	0.53	64.12	34.91	43.18	42.4
39	27.5	50	9.17	13.33	0.35	0.66	0.25	0	23	58.88	13.18	-3.13
40	12.5	49.17	33.33	5	0.6	0.89	0.4	0.75	23.93	63.49	19.65	70.33
41	48.33	0.83	15.83	35	1	0	0.56	0.76	60.31	-6	32.37	48.98
42	46.67	15	31.67	6.67	0.48	0.43	0.44	0.25	5.29	-5.5	13.03	-12.88
43	50	0.83	33.33	15.83	0.09	0	0.21	0	16.53	-5	26.07	18.16
44	1.67	16.67	35	46.67	1	0.67	0.75	0.85	-15	54.8	65.98	75.34
45	50	16.67	33.33	0	0.76	0.67	0.81		69.75	71.3	53.52	0
46	16.67	50	0	33.33	1	1		0.95	62.95	68.12	0	70.58
47	34.17	16.67	1.67	47.5	0.83	1		1	58.49	46.9	18.5	70.75
48	50	33.33	15.83	0.83	0.94	0.94	0.63		62.43	47.4	29.63	5
49	40.83	5	41.67	12.5	0.04	0	0.25	0.17	12.18	1.83	21.86	15.07
50	44.17	25	9.17	21.67	0.56	0.5	0.29	0.29	32.62	28.83	17.45	17.62
51	34.17	5	45.83	15	0.67	0.33	0.73	0.63	25.02	12.83	22.47	15
52	49.17	6.67	14.17	30	0.75	0.67	0.5	0.71	55.24	63.75	36.94	50.64
53	40.83	4.17	35.83	19.17	0.57		0.33	0.2	36.04	11.4	25.42	6.83
54	29.17	27.5	19.17	24.17	0.88	0.71	0.6	0.56	56.71	54.94	41.13	42.86
55	25	29.17	25	20.83	0.24	0.5	0.19	0.15	23.8	23.57	21.17	12.72
56	30	20.83	49.17	0	0.59	0.8	0.79		49.28	53.96	58.69	0
57	42.5	40	15.83	1.67	0.77	0.77	0.09	1	44.16	62.38	8.84	59
58	28.33	50	20	1.67	0.59	0.96	0.43	0	44.41	63.25	37.29	10
59	39.17	4.17	36.67	20	0.48	0.5	0.39	0.5	37.66	35.8	33.07	36.92
60	25.83	28.33	25	20.83	0.38	0.25	0.12	0.33	17.48	-3.65	7.03	1.44
61	45	2.5	34.17	18.33	0.18	0.33	0.28	0.33	-0.46	51.33	19.44	20.41
62	50	0	17.5	32.5	0.76		0.17	0.61	37.75	0	12.52	23.92
63	25.83	17.5	28.33	28.33	0.29	0.73	0.32	0.61	25.81	41.38	30.62	41.41
64	43.33	35.83	10.83	10	0.73	0.56	0.63	0.57	62.67	35.02	49.54	37.5
65	38.33	44.17	0.83	16.67	0.13	0.41	0	0.14	20	27.81	11	12.7
66	19.17	6.67	26.67	47.5	0.36	0.17	0.18	0.61	19.96	2.75	3.38	46
67	50	17.5	0	32.5	1	1		0.1	60.22	48.24	0	-58.64
68	50	0	33.33	16.67	0.42		0.43	0.5	16.3	0	15.63	21.7
69	49.17	1.67	15.83	33.33	0.72	0	0.9	0.89	50.44	0.5	54.42	53.4
70	50	30	0	20	0.96	1		0.91	82.65	48.83	0	45.42
71	44.17	35	20	0.83	0	0.05	0.08	0	5.92	7.98	8.75	1
72	26.67	20.83	23.33	29.17	1	0.71	0.67	0.77	82.22	68.2	55.54	87.51
73	50	26.67	16.67	6.67	0.76	0.21	0.42	0	55.5	27.22	38.45	22.25
74	34.17	49.17	15.83	0.83	0.72	0.73	0.1	0	42.24	54.25	8.21	0
75	23.33	7.5	19.17	50	1	1	0	1	60.14	30	-84.83	93.48
76	45.83	2.5	35	16.67	0.86	0	0.76	0.67	72.51	0	36.1	35.7
77	30.83	50	0.83	18.33	0.74	0.82	0	0.73	59.22	66.23	2	54.55
78	49.17	4.17	13.33	33.33	0.97	1	1	0.95	64.54	66.2	46.13	60.6
79	0	42.5	25.83	31.67		0.84	0.65	0.6	0	29.45	16	20.68
80	47.5	2.5	33.33	16.67	0.73	0	0.65	0.8	64.09	-11.67	44.5	35.85
81	29.17	49.17	0.83	20.83	0.68	0.96		0.45	52.74	71.56	-119	27.4
82	18.33	10.83	44.17	26.67	0.5	0.71	0.76	0.71	33.68	41.69	53.32	57.53
83	40.83	15	41.67	2.5	0.56	0.67	0.59	0	34	25.33	31.56	10.33
84	42.5	16.67	40	0.83	0.93	1	0.88		64.04	50.25	56.08	0
85	45.83	27.5	23.33	3.33	0.65	0.4	0.5	0	53.22	27.21	30.14	1.75
86	50	20.83	29.17	0	0.68	0.38	0.25		46.65	26.68	20.29	0
87	29.17	50	20.83	0	0.5	0.93	0.46	0	27	57.93	31.4	0
88	41.67	0	36.67	21.67	0.19		0.22	0.09	9.5	0	16.5	-2.65
89	33.33	14.17	50	2.5	0.83	0.4	0.65	0	78.08	21.71	46.77	-34.33
90	18.33	45.83	19.17	16.67	0.1	0.31	0.27	0.1	13.5	25.62	22.87	7.05
91	40.83	42.5	13.33	3.33	0.71	0.57	0.44	0	31.33	31.39	14.69	4
92	40.83	24.17	34.17	0.83	0.11	0.27	0.05	0	14.47	18.14	9.83	3
93	45.83	0.83	32.5	20.83	0.11	0	0.17	0.07	11.69	-9	15.77	7.04
94	44.17	29.17	26.67	0	0.83	0.67	0.6		40.53	35.37	26	0
95	25.83	17.5	26.67	30	0.2	0.31	0.31	0.24	24.61	30.52	23.09	25.72
96	33.33	0.83	49.17	16.67	0.67	0	0.67	0.6	53.95	-6	62.02	66.9
97	25.83	16.67	48.33	9.17	0.54	0.17	0.46	1	26.13	15.75	33.09	62.36
98	28.33	17.5	4.17	50	0.41	0.11	0	0.6	30.65	14.29	6.4	47.88
99	47.5	1.67	33.33	17.5	0.6	0.5	0.4	0.54	35.02	50	28.9	40.62
100	20	35.83	4.17	40	0.6	0.71	0.2	0.82	52.71	57.23	34	58.1
101	8.33	22.5	49.17	20	0	0.25	0.16	0	-1.9	13.85	12.9	-9.04
102
103
104
105
106
107
108
109
110
111
112
113
114
115
116
117
118
119
120
121
122
123
124
125
126
127
128
129
130
131
132
133
134
135
136
137
138
139
140
141
142
143
144
145
146
147
148
149
150
151
152
153
154
155
156
157
158
159
160
161
162
163
164
165
166
167
168
169
170
171
172
173
174
175
176
177
178
179
180
181
182
183
184
185
186
