# Supplementary material for: Epistemic spillovers: Learning others’ political views reduces the ability to assess and use their expertise in nonpolitical domains
Source: Cognition. 2019 Jul;188:74–84. doi: 10.1016/j.cognition.2018.10.003 (PMC6522687; doi:10.1016/j.cognition.2018.10.003)
Supplement: Supplementary data 2 [file mmc2.zip › Exp2/Debrief_Experiment2.xlsx]

## Sheet: Debrief
Participant ID	Purpose	Rule(s) used to decide if each object was a blap	Confidence in rule(s)	Perceived percentage of blaps	Perceived learning about source accuracy	Perceived learning about sources' political opinions	Preferred source	Source avoided	Decision process	Opposite strategy	Suspicions	Unclear instructions	Other comments
1	Too see if people are more likely to agree with people who are similar to themselves.	I was unable to determine an exact ruleset.	30	40	2	1	2	4	I tried to remember which source had the same answer as me that was also correct. So that I could confirm my own answer.	I did not but now I wish I had. I felt the fish was right the least amount of times. I would have chosen the opposite of their answer.	82	None	None
2	One's concentration while answering opinion questions. To see if one would agree more with someone that is similar in their thinking as someone else.	My main one was usually an outline was a blap. However, there were exceptions.	50	60	2	2	2	1	I guess I went more with the one who was more similar in their views, however I wasn't quite sure if I agreed with most of the blap questions.	I did find myself using that strategy a bit. I probably used this mostly for the bird.	61	no, not really.	I found this task to be a bit difficult. there was many variables to try to remember.
3	I have no idea. If we trust people who think more like ourselves?	Any blank ones with no border were not blaps	30	75	2	2	1	4	I just went by my gut and avoided that stupid fish cause his answers were wrong	Only once or twice because I accidentally clicked that fish	0	Yes, they were clear	No
4	To determine how likely one is to trust someone with differing or similar political views as their own, on an otherwise unrelated task.	I felt like the more black on the image, the more likely it was to be a blap. I felt like brighter colours were less likely to be a blap - greys and whites seemed more likely. If there were gaps in a shape, I felt they were more likely to be blaps.	20	45	1	1	1	3	I tended to choose the bird over anybody, then the elephant, and then if it was between the fish and the lion, I'd choose the fish.	No, I didn't think to use this strategy; that is clever, though!	81	It was extremely difficult to balance using the mouse and also my hand for A&S, especially with buttons on screen that looked clickable. A lot of time I would think I needed to click, and it was hard to separate that instinct when I was required to use both during the final task.	I ran into an error during the first set of tasks where sometimes I would tap A or S to choose a blap, and it would pop up an error saying "please choose an answer". I would then have to click on the button instead - then I would go back to using A or S. It took me out of the experiment a bit. This error only came up during the first task. Since this is such a long task, it might be nice to inclu…
5	To correlate perceptions of political opinions with perceptions of skill at pattern recognition	1. Their border is continuous 2. Their size is not relevant 3. Their border is of one color 4. Their shape is regular 5. They are not of solid color	40	50	2	2	1	2	Impressionistic guesswork	No.	51	No
6	How politics align with working with people.	I didn't, no.	10	50	2	2	2	4	Elephant was the most accurate.	I did not do that.	21	No not really.	It's a bit long. You should look into incorporating a percentage covered bar to keep up motivation.
7	see if we can remember thought processes?	I tried saying yes to only items with bright colors, but then that didn't work. Then I tired with large amounts of objects inside the item, but that didn't work. then I just used my "gut".	10	90	2	2	1	4	I felt the bird got most of the questions right out of all four.	I went with the bird for most of the help, because I felt he got most of the answers right.	15	none	none
8	To see if a person trusts someone that shares their viewpoints	About midway through the experiment I felt that it was likely that there were no rules, that whether an object was a blap or not was random. I still went with my "gut" based off the first half.	20	50	3	2	1	4	Just going by how I felt they performed in the first part	No	0	No	This experiment was far too long. I did not focus as much as you probably would have liked.
9	Demographics vs. memory performance on long ask?	1-Fish over bird. 2-Bird over big cat. 3-Big Cat over elephant.	60	70	1	2	4	2	Gut feeling towards most consistent correct response.	No, I tended to follow fish/bird.	51	The were clear, though taxing in it's length.	No comments thank you.
10	I think you gave us some characters and tried to get us to latch on to them. Then you wanted to see if they could 'flip' our opinions. It's like that test with the room full of people and the short and long line on the board. As long as a good percentage of the room is saying something, then you can make someone else in the crowd go along with it. This was similar.	Purple didn't appeal to be a blap that often. There were a few shapes/colors I memorized	10	50	2	2	3	1	The bluebird just seemed like it had really inconsistent views. It also was the first one I tried, so I think that might had added to my hate for it.	I don't think so. I just avoided the bird almost entirely. The one time I clicked on it it was a misclick. I didn't think the bird was stupid at the game. I just thought they were bad in real life.	0	No I pretty much got the instructions.	This was pretty miserable, but the pay looks to be good. I think you're going to deal with a lot of issues when you run surveys of this length with fatigue in your users. Most of us, I would suggest, aren't going to do much with the bar in part II because it's just more effort. I'd switch this to enter a number, such that mouse fatigue doesn't get to be a factor. This is really the kind of study …
11	I'm not sure.	I didn't see a pattern really. If there was one I couldn't find it.	10	60	2	1	2	1	I tried to remember who got more questions correct.	No.	81	Everything was clear.	On some questions at the beginning where I was supposed to use the keyboard I was forced to use the mouse.
12	To see if people's decision making is affected if they get advice from someone they perceive as being politically aligned with their opinions.	Orange objects and vertically inclined ones I thought were more likely to be blaps at one point but by the end I threw it out and just guessed.	10	50	3	3	3	4	For some reason I became convinced the lion knew what it was talking about.	No I did not.	0	No.
13	To see how well people work under the influence of others	To me it seemed like certain shapes were more likely to be blap.	70	70	2	2	3	4	I felt like the lion got more blap questions correct	No I did not use this strategy.	100	no	none
14	no idea	no rules just my assumption	70	50	2	2	2	4	i think that is my lucky choice	no	61	no	no
15	trust of opinions	complexity, shapes vs outlines	60	50	2	2	2	4	feelings based on perceived politics	no	27	no	no
16	To see if you'll agree with people more on other topics based on their alignment with your political beliefs	Almost all the pink seemed to be blaps.	80	50	4	1	1	4	I'm not really sure. I decided that the fish's political beliefs reminded me of Bill O'Reilley... I kind of hated the fish after that. The Bird reminds me of my dad. We disagree but I really trust him.	Sometimes. I changed things up a bit every now and then because of boredom..	11	I was never confused
17	I have absolutely no clue.	It seemed to me that more objects were blaps than weren't, so I often said yes because of that. Vertical items seemed more likely to be blaps, as well as items that had a mostly solid shape inside with one empty space.	10	75	1	1	3	1	The lion and I were the most politically similar, so I tended to trust it more. The bird and I were the least politically similar, and I trusted it less.	I thought about doing this and occasionally did it with the fish, relying more on my own instinct.	0	The instructions were very clear.	Thanks for the opportunity!
18	to make my eyes cross? :) I have no idea!	I thought so but that got debunked. Double lines in the picture seemed to NOT be; black and white were usually not; the lightning bolt looking one wasn't	70	75	1	1	1	2	The bird was right most often. The elephant (like all of them) were right more often than me but I honestly remembered the least about it.	no because all of the sources outperformed me so I trusted them more than I trusted myself. That's a smart idea, though.	0	instructions were clear	I would have liked a progress bar. It would have made me have less of a "is this EVER going to end" mindset.
19	i dont know	I tried to remember from the first 2 rounds	40	40	2	2	1	2	I made a decision and stuck to it for the duration	no	20	instructions were clear	thank you
20	To see how knowing if a person's political beliefs are similar to yours, will affect your ability to side with them on other choices?	Bisected complete shapes that were not triangles or diamonds were blaps. Whole rectangles, ovals, circles, anywhere were blaps.	20	75	2	2	3	4	We couldn't recall exactly but I thought w mountain lion we agreed on blaps AND politics and fish seemed all over the place on politics and I couldn't recall well it's blap result accuracy.	Yes. I did this with blue bird to increase my confidence in my answer	9	No very clear	There was one small point during the beginning of the survey, between learning about fish and elephant views/blaps, where the computer would not accept an A or S response on the blaps, it was trying to advance without me doing anything and I found I had to use the mouse to select a blap and it would auto advance. It stoped after elephant (I think!). It's about less than 1/3 into the survey.
21	not sure	if it was colored in or open. by the specific shape also.	90	70	2	2	3	1	how many we answered correctly and how similar we answered	no i didn't	40	no
22	it is main purpose is about the decision making	nothing	70	99	1	1	1	2	its make a good experience off this study that the decision is making the full fill of this study	nothing hard to find	64	nothing	All is well
23	I think the purpose of this study was to see how people make decisions.	I did not use any rule.	0	40	2	2	3	4	I picked the source that seemed more consistent and avoided the source that was not.	I did not use this strategy.	40	Instructions were clear.	No comment.
24	I think it's about learning rule systems and trusting other people's judgments.	I couldn't figure out the exact rules but generally went on how much of a figure was filled with a solid color.	60	60	2	2	1	2	I watched and estimated how many incorrects they were given in the first tasks. I had them ranked.	no, I ranked them based on their performance in the first task, then I stuck with that rank for the tasks afterward, and chose the best of the two. I chose the sources that I thought were right most of the time	38	Nothing unclear or confusing.	thanks!
25	assess pattern recognition ability	two parts, not inverse	70	50	1	1	2	4	Their accuracy.	No	12	The task was a lot longer than I expected.
26	perceptions of decisions	multiple sided, which some empty space inside	40	50	2	2	1	2	It seemed like the bird was correct more often	No	72	no	no
27	Persuasion	Color And Line Line Position.	50	90	2	2	1	4	How many they answered right compared to be in the early round.	Sometimes.	22	No	No
28	seeing how people trust/respond to people with similar/different values	I had a real hard time identifying actual rules, by the end I had very limited confidence in my own ability to predict a blap. Maybe something to do with outlines.	10	60	2	1	2	1	elephant seemed to get almost everything right. the others missed enough that I wasn't overly confident in any of them. I just ignored the bird.	No, they all seemed more consistent than me.	40	No, seemed clear	blap rules are frustrating
29	perception	depended on the color, the shape and my feel for it	20	32	2	2	3	4	the trial where the answers was given the lion to me seemed to be more correct than the others with the elephant closely behind. But the elephant seemed to be closer to my political views	no	85	no	no
30	no clue	I found absolutly no corrilation	0	50	2	1	1	4	Which was the most accurate	No I did not	0	nope	nope
31	nl ]kddaaaaaaaaaaaaaaaaaa	n	20	25	2	2	4	2	fmjqqqqq	qqqqqqqqqqqqqqqq	71	mj ]jb	frde qqqqqqqqqqqqqqqqqqqqqqqqqqqqqqqqqqqqqqqqqqqqqqqqqqqqqqqqqqqqqqqqqqqqqqqqqqq
32	MEMORY	i tried to remember that each shape that bordered the area was a blap.	90	80	2	2	3	1	the lion was most like me and the bird was least like me.	i did a couple of times.	73	none	i had so much fun doing this hit! thank you for allowing me to.
33	torture people	no	10	40	4	4	2	1	closest to me	no. , didn't do that	56	no	too lo;ng for the pay , not fair at all
34	I am not exactly sure. I think maybe something to do with memory and association	Not really. Once I thought I had it figured out, it would prove me wrong.	10	50	2	2	3	4	Just by how they answered the questions we were asked and how they compared to mine	I did not use this strategy	29	no	none. thank you
35	If I'm influenced by what someone else thinks?	I tried many rules, then got frustrated when they didn't work, then tried new ones, got frustrated and gave up, and repeated that many times. I tried horizontal rectangles vertical rectangles, any rectangle with a complete shape inside, only rounded shapes, finally I settled on warm vs cold colors but I doubt that's it, either.	0	20	4	4	1	2	I slightly trusted the bird the most because at the very start when we were shown if it was correct or not it seemed that maybe the bird got it right the most.	I did usually feel the bird perceived the opposite of me, but I didn't choose the opposite.	4	no	Just that it was long and tedious and difficult to sustain. And when you just have no idea in H is it's a blap of not it gets hard to work so long without feedback if you're on the right track or not.
36	Decision making study	No specific rules	60	80	2	2	2	3	I just follow the rules	I didn't use any stretegy	71	No
37	confidence in others opinions? Seeing how hard headed I am?	4 corners or circle	80	60	3	2	4	1	guess, since I never had a percentage to really judge from. No way to keep track of all the responses. I just did not like the socially liberal bird.	no	81	too many opinions / choices to take care of. Would have helped a lot if a picture of the 4 toons could be posted somehere
38	To see what people think of certain political questions, the advice of others and one's ability to guess/predict things.	It was very hard to determine I mostly went with my intuition.	60	80	1	1	3	1	I remembered how good they were throughout the whole experiment.	No, I mostly agreed with the sources or went with their advice, sometimes they would get the correct answer when I did not.	100	no	none
39	studying learning methods	blaps seemed to be solid stars, some diamonds, not many circles or ovals	60	50	1	1	1	4	the one that was most consistently correct	When the bird (my favorite) wasn't a choice I occasionally chose this way.	32	no	The survey slowed down to a crawl during the middle portion, and is definitely underpaid considering that.
40	To determine if we trust people with better scores but different political ideologies? I noticed the person most opposite from me in ideology was the most accurate in naming the objects	I really had no rules, except that i thought blaps were single colored, and many had a line breaking them up somewhere	10	40	2	2	1	4	I recognized quickly that the bird was accurate more often than the others. The fish did not stick our to me as accurate or inaccurate, I am having a hard time recalling much about the fish, and I think that is why I didn't choose it much	I tried to find the source that would be right, but when I thought a source was likely to be wrong, I chose the opposite	81	The instructions were clear. I understood the task. The one that took me a minute was the attention check where it asked me to choose which source I didn't choose the preious round. I played for several rounds thinking that many any of the three I hadn't picked. The lightbulb came on towards the end about that direction.	Fun study. Long. But I was fairly warned. Wish I could see how I did though.
41	To see how confident people are when others disagree, as well as how likely people are to go with someone else's opinion if they differ. I think the study was also looking at who people were interested in seeing the opinion of, people like them or less like them.	I felt like rules were different based on color saturation, maybe reversed.	10	50	1	2	2	1	I based it on how accurate the sources were early on in the experiment.	I always tried to choose the source that was most accurate in the first part of the task.	55	Everything was clear.	No other comments.
42	i don't know	no, not really	50	50	1	1	2	4	how often they agreed with me	sometimes; yes, the mountain lion	51	no	your study failed a few times and I had to refresh, but it did come back at the point I had ended at
43	I was trying to figure that out. Maybe, seeing if our opinion can be swayed by seeing what the "correct" option is? Or is it another opinion is trying to change my mind? I found myself trying to picture the Blap to be the one that I thought was colorful, or pretty, or bright. To me I picked yes more to nice looking blaps and no to more plain or unactractive blaps. Then when I was seeing the anima…	I made my own rules because I figured I needed to make a decision. I tried to choose yes for blaps that I liked or caught my attention. Colors, designs, etc It was funny to me when the animals, fish or bird disagreed with me. I kind of wanted to stay true to my own beliefs, although I may have changed my mind a couple of times.	90	60	2	2	2	1	From the beginning the elephant seemed to be close to my views. I then had to chuckle at how the bird didn't seem to be close to my views at all. The lion and the fish were kind of in between.	I am not so sure I went in that direction. I recall I wanted to keep my own decisions, whether the sources agreed with me or not. I guess I wanted to stay true to what I believed in.	61	At first I had to find my way around and then I slowly figured out how I wanted to handle it. The more I got into the task the more I felt confident to do what I wanted to do and not worry about the sources that were telling me I was correct or incorrect.	When I was given the option to change my mind, I kept thinking, no way, this is how I see it. My own decision, not being swayed by others. Kind of made me laugh. Thanks for the very interesting task.
44	I HAVE NO IDEA, I just know it was insanely long and repetitive.	I could not seem to narrow it down.	20	50	4	4	1	3	It seemed like the bird was correct on detecting blaps much more than the lion.	I did not use this strategy too much.	58	No	This study took me much longer than 2 hours. I hope the bonus is worth it.
45	to see if others answers influence your own possibly	I tried to go off memory of the individual shapes, I really found no pattern to use I just tried to memorize them all	60	50	2	1	3	1	I felt the lion was more consistent then the others and the bird was less consistent then the others	No I did not think of this but it is a good idea, now Im wondering why I didnt think of this....	73	No	No
46	To determine how people adapt and learn the characteristics of certain things.	I usually found the elephant and the blue jay helpful more often than not, and the more colored in an object was, the more it seemed to be a yes.	70	70	2	2	2	4	I tried my very best to determine who was more accurate through memory.	No, I went with what I though was more accurate. I never tried to go with the opposite.	77	Everything was perfectly understandable.	Great HIT!
47	To study how people evaluate the performance of people based on their political beliefs and how similar they are to our own.	There were just some shapes that seemed to be blaps more often. Like the lightning bolts always seemed to be blaps. I do not recall the other rules I had, but there were a couple other shapes I consistently selected as blaps.	40	40	2	1	1	4	I just went with the ones that I felt were the best from the previous session.	No, I always tried to select the one that I thought was most competent.	39	No
48	decision making	color and shape	30	50	2	2	3	1	based on intuition	sometimes for bird	23	no
49	To gain an understanding of an opinion based on others opinions.	If it was an outline it was usually a blap.	70	40	1	2	4	2	I tried my best to analyze who did a better job at correctly originally guessing the blaps.	No I tried to work as a team to get the correct answer. But, that strategy is brilliant.	65	Nothing was confusing.	The attention checks seemed difficult as I was continually focused on what I had selected in an attempt to remember pass selections.
50	To anger and annoy people. Seriously, the formatting is terrible. The time in between pages loading makes it unbearable. I don't understand what you hoped to learn but this was not enjoyable.	Initially I thought it had to do with number of sides the shape had, but some circles were blaps and some weren't. I considered the names of colors and numbers of letters in those names, compared to the number of letters in the names of the shapes. Since there is nothing definitive, it makes it very aggravating to not be sure about anything.	10	75	2	1	3	1	The lion seemed to get a lot of blaps right in the preliminary rounds and we agreed on poltical issues. The bird and I couldn't agree on anything, I believe the bird is fake and chose almost everything opposite of me.	A few times yes, and sort of.	22	No. This was just too long.
51	Seeing if people you think are more similar to you politically can influence your decision making.	I just tried to remember the shapes the best that I could and if I couldn't I just went with the source. Sometimes it had to do with whether the shape was filled in or not.	20	80	3	3	4	2	Based on how many they got correct.	Sometimes for the bird and the elephant.	0	Nope.	Way too long and mentally exhausting for the pay.
52	To see if our views align with other people based on our trust in their accuracy.	I couldn't figure out a rule for the most part but thought most of the time the rounded shapes were blaps.	30	60	2	2	3	2	Based on the prior accuracy of Lion's answers about blaps; and based on the Elephants answers to questions.	No, I followed the lead of sources I thought would be more accurate.	86	I couldn't figure out a rhyme or reason to blaps so I thought I was missing something.	No - the trials are long and thought-provoking, but tiring.
53	The ability to stay focused. I found that the longer the study went on the harder time I had remembering what my previous answer was. Staying focused is difficult for both children and adults.	If the object had a break in it, I considered it not a blap. Like two halves.	40	50	2	2	3	2	The lion and I seemed to agree more often than not, but the elephant and I were not politically on the same page so I held that to be true for the blap also.	I tried to stay with the fish and the lion. I think my choices and their matched up more often than not. We seemed to either both be right or both be wrong.	51	No they were clear.	This was a long task, I think the difficulty is not on the questions or participants, it is on staying focused.
54	If we are more likely to take advice from people more similar to ourselves.	Nope, honestly could not figure out a correlation between blaps. Sometimes I feel like I did, depending on the shape, but then not possibly due to colors?	70	50	3	2	3	1	I feel like this question isn't applicable. I chose multiple sources for the blap question because I couldn't figure out how to identify them. I tried remembering shapes and choosing different sources to compare everyone's opinions.	I did not, I tried choosing multiple sources evenly because I honestly couldn't figure out how to identify blaps so I tried to compare everyone's answers.	0	Still unsure if we were suppose to figure out how to easily identify blaps, and the probability factor added more confusion.	Survey was too long, and likely will not opt to participate again.
55	memory and patience test	no, all were guesses	50	75	1	1	2	1	Seemed to get more correct.	Don't think I relied on the bird as much as the others.	28	no	no
56	How people make decisions	red and orange are usually a no even shapes are usually a yes	60	50	2	4	4	1	It seemed to me that the fish had the most correct answers and the bird was wrong more often	no I did not	39	everything was clear	no comments
57	how you stick to your decisions based on others views	Just when I thought I had it figured out it seemed to be different. I know it wasn't the one that looked like an L at an angle. Maybe something to do with parallel lines as well.	40	60	2	2	3	1	The lion seemed to be the best followed closely by the elephant. The bird and fish were half and half.	I didn't choose the source I thought would be wrong. I definately picked the one I thought would be right.	45	nothing was unclear
58	My confidence in my own decision making ability	I generally thought the orange, red and yellow colors were blaps mostly, I also thought the neon green was a blap color as well. The duller colors I considered to not be blaps.	60	70	2	2	2	1	I had a large amount of faith in the Elephant when it came to blap questions, I noticed that most of their responses were correct. The Bird seemed too inconsistent in blap questions so I avoided him completely. I was generally uncertain about Fish he seemed to be a bit off too. Lion seemed fairly solid.	Yes, there were a few blaps where I did this for Fish since their judgment seems a bit off to me. I believe I did this for Lion a few times as well. I didn't do this for Elephant for most of their answers	71	No
59	No idea unless it has to do with our ability to concentrate because I have to admit I'm feeling pretty fuzzy right now.	I tended to choose primary or bright colors for blap. It didn't always work out, but a lot of times it did.	70	70	2	2	3	2	I leaned more toward choosing based on political views.	Not that I'm aware of.	19	I believe they were clear.	n/a
60	nothing	some animals are in the study of the survey	60	10	2	2	4	3	nothing in the blapa question	yes the participants are in the study no strategy	84	nothing	nothing feed back
61	contribute to scientific discoveries	no	70	90	2	1	3	2	fish	no i didn't use any strategy	65	no	good
62	See how much people trust a source on objective-ish information and how it relates to how much people like that particular source based on their similarity on political views	blaps are more likely to be long. Blaps are more likely to have mostly black color with some other darker color. Blaps are more likely to have angular shapes inside the rectangles on the outside. Blaps are more likely to have symmetrical shapes inside their rectangles	40	65	2	2	3	2	Based on observations from the earlier part of the experiment. Lion consistently got blap questions right even when I was wrong. Elephant was 50-50 at best and probably performed worse than that, not consistent at all. The other two animals are in between, bird seem to get more right than wrong, where as fish hangs closer to 50-60 percent right.	No, I actually considered this technique, but none of them were consistently wrong enough for this strategy to be viable. Even the liberal bleeding hearts elephant got some stuff right where I was wrong.	19	Everything was clear and detailed.	The leopard was cute. So fuzzy!
63	To look at political values. And to see how other people's opinions effect changing of ideals.	If it was a star, a hexagon, or an oval it was most likely a blap If it was colored in partially or all of the way but NOT striped it was a blap The shoe shaped figures were not Blaps Blaps tended to be yellow red and dark purple and dark blue. But not lilac.	70	100	2	2	1	3	The bird had more correct answers. The Lion seemed like they were guessing.	I did it for the lion source only.	71	No	No
64	Memory, how well you remember who you chose and if their answer agreed with yours.	I looked for open space in the middle, solid outlines, more than 3 angles.	30	65	3	2	3	1	I tried to remember how often they seemed to get the shapes correct.	I tried to chose the source that I thought we be correct.	23	I wasn't sure how to rate my confidence, wasn't sure how to gauge that.
65	I'm not sure what the purpose of this study is.	No, but I did seem to trust the elephant and the cat more than the bird and fish.	50	90	1	2	2	4	Even though the cat seemed more likely to answer like me, I chose the elephant more often. I didn't choose the fish hardly at all.	No.	75	No.	n/a
66	test our memory skills	I couldn't figure it out. Sometimes it seemed like white wasn't but I can't be sure	60	60	2	1	1	2	The bird always seemed to get the blap questions right in the first round	Sometimes I chose the elephant for this reason.	72	no	no
67	I am not really sure what the purpose of the study is.	Certain shapes seemed to be connected more often with a blap, the more squarish angular objects.	50	40	1	1	3	4	I trusted the lion the most, so they were preferable over the others. The elephant also had good judgement. The bird was consistent in that they were usually incorrect, so they would be my third choice. I avoided the fish at all cost as they were all over the map.	I did this strategy when it cam to the bird, as they seemed to be consistent in picking the wrong choice.	100	I thought all the instructions were clear.	Interesting study!
68	To see how people take advice from others, whether they are more likely to take advice from someone who is more similar to themselves and what they base decisions on. Also possibly to see how people associate patterns in trying to determine what was and wasn't a "blap".	I had a very hard time finding any pattern in what and was not a "blap", however, I generally used the rule that a blap had a thinly outlined shape within the box. Sometimes this seemed to be the case and otherwise it was not, so it was mainly just a guessing game for me as I could not find a definite characteristic of all "blaps."	0	50	4	2	3	2	I chose the lion avatar for help because they seemed to be more similar to me politically and I trusted them as much as anyone else because I didn't think anyone seemed largely better at finding blaps than anyone else. I avoided the elephant simply because they seemed least similar to me.	I did not use this strategy. I used the source I chose only as backup to affirm my own choice.	39	The instructions were all clear and I understood what to do.
69	I have no idea. But to guess something about trust in others depending on whether or not they share your views.	I just tried to remember the types of shapes that usually were or were not blaps.	50	70	1	1	3	2	The lion seemed to have a high accuracy rate. Based on some of the Elephants answers I worried about their intelligence. The bird and the fish seemed fairly intelligent and accurate.	No, I did not use this strategy.	86	No, everything was clear.
70	To see if we could remember which source said what and how accurate they were at identifying blips.	At first, anything with a triangle was a blap but there were enough exceptions that I scrapped that.	20	40	2	2	3	4	I noticed that the Lion was very consistently correct. Next in terms of accuracy was the elephant and then the bird.	I thought all of the sources were more accurate than I was at determining blaps, so this strategy wouldn't work for me. I 100% used the lion when that was an option, then the elephant, then the bird.	40	Everything was clear. It would be a bit better if of the blats were the same size though.	Thanks for the interesting HIT!
71	Group identification. You wanted to see whom I chose to get advice from. But I am an independent thinker. I decided for myself.	I tried shapes first, but that did not work. Then shapes with colors, which did not work. Colors alone worked the best, but that was not a sure thing either, since probability was involved. My rule ended up with: all colors were blaps, white and grey were not.	60	70	2	1	3	1	I avoided the bird because it's a left-wing nut. I didn't really care about how accurate it was. I liked the fish's politics, but I didn't think it was accurate enough. The elephant changed its politics from the 1st set to the 2nd. I didn't trust it because of that. The lion was consistent. I didn't agree with everything with the lion, but at least it was honest.	Nope. Why would I do that? Did others think that 2 wrongs would make it right? Ha!	61	The instructions were clear. No technical issues using MX Linux, latest Firefox.	Was that many repetitions necessary? Fatigue became a factor. Towards the end I had trouble remembering who said what.
72	decitions	that you have to follow everything as explained in the instructions	100	60	1	1	3	2	because of my experience in the hit of that,	no comment	83	yes	no comment
73	if bias based on sources changes choice	it seemed like more full shapes and unsymmetrical shapes were blaps	10	60	2	1	3	1	I remembered getting the same ones correct as the lion and they were usually correct in general	if i didnt like either choice.	65	no	no
74	Study based on memory and trust of others.	I tried to go off shape to the best of my memory. Colors and the lines seemed to vary the decision on whether it was a blap slightly, but I could not follow them close enough to determine which was which.	60	55	1	2	2	1	It was between the bird and the fish; I believe the bird was the worse of all the animals.	Sometimes, when having to choose between the fish and the bird. I would defer to the elephant or cougar given the opportunity.	39	No
75	To see how well we can recognize patterns and act on them accordingly.	I had no rules following the 1st session. There were too many variables to keep in my mind to focus on deciding in-depth whether a shape was a blap.	70	55	1	1	1	2	The bluejay was good at getting the right answers so I picked it when it came up.	I did. The fish was an idiot, so when it came up, I chose the answer opposite of the fish. It was just as reliable as the bluejay.	44	Everything was clear.	It was fun participating.
76	really don't know...	no, not really	0	80	2	3	3	2	Based on their politically choices...	no, not really. I didn't think of that.	79	all was clear	ty
77	to understand how people made decisions based on trusting others	only that certain ones, like the stars being not a blap, but the odd shaped stars were blaps.	80	100	1	2	2	4	I did not want someone that I felt thought like me to be the person I was getting a second opinion from. I liked the idea of someone who thinks differently from me to bounce the questions off of.	no, I tried to trusts my gut and mu own observations.	81	no	n/a
78	I have no idea. Sorry.	I generally trusted the bird and the lion.	50	60	2	2	3	2	Which one was the most consistent.	No	64	No	A timer or progress bar would be nice.
79	not sure	went with intuition.. don't think I did too well	10	70	2	2	4	1	bird seemed to be wrong most frequently; opposite for fish	no	3	n/a	n/a
80	Memorization?	I never felt comfortable if they were or weren't.	0	50	2	1	1	4	BAsed on the political ideology that I agreed with.	I did a few times.	8	N/A
81	Looking at peoples perception of good or credible information through a source	The smaller shapes tended to not be blaps.	60	40	1	2	4	2	I preferred the fish strongly as they had seemed the most accurate and almost completely avoided the elephant.	I would use this strategy with the lion a few times but didn't feel confident about the end result	75	No, everything was clearly stated and went smoothly.
82	Maybe to see if there is a link between our opinion and influence of others	no, i did not have any rules	20	60	2	2	2	4	I chose to stick with the elephant because I believe we were a little more compatible.	I chose the source that I thought was more reliable	81	no	no
83	An endurance test?	They seemed completely random and arbitrary.	10	75	2	2	2	3	I had more in common with the elephant	No	39	Yes, in the very beginning, I thought the app was recording my responses incorrectly.	I hate the word blap now. This had to be a sheer endurance test. It was very long and monotonous and difficult to maintain focus.
84	I have no idea.	In the first part, the sources seemed generally better at predicting the correct outcome, so I started relying on them.	50	50	4	1	1	3	Political similarity, and I like the picture of the bird best.	Nope.	0	Nope.	Nope.
85	to see if characters that are perceived to be more in line with your general beliefs end up being more relied upon for information regardless if they are more reliable on the topic or not.	because of the probabilities it was too difficult to discern any meaningful pattern, it seemed to focus more around regular and edged shapes or bisected circles, but even that was inconsistent	40	35	2	2	1	3	originally it was how much I favored them for their political leanings, it felt like my decisions disagreed with the bird more than not for the blap sections though so I was more inclined to think the elephant was more accurate.	no, not consciously.	55	the instructions were clear, it was just long so my brain started to wander more than I'd like.	The task was long and there are a lot of points of data to track, brain was definitely wandering as time went on.
86	Judging memory.	More than not shapes were blaps.	50	30	2	2	1	3	By how close our answers were.	No I didn't do this.	100	No it wasn't unclear.
87	Seeing if we can trust people even if we think differently on politics. Recognizing a persons talent even if we don't think the same way.	I didn't really have any rules. It all seemed pretty random. I just tried my best to remember what was what based on the first paret of the survey and apply it accordingly.	20	50	1	1	4	3	Based on their performance in the prior rounds.	I did not use that strategy. I just tried to base my answers on my own ideas and then try and gauge it with how correct the sources were earlier on.	9	No.	Answered all questions honestly and did the task to the best of my ability.
88	Comparatives to see if given an influence, one could be swayed	Purple and pink with straight lines were blap	50	50	2	2	2	4	I feel like it was based on political responses that were most similar to mine	no	61	no
89	I have no idea.	Not really. Just tried my best based on what I had previously learned.	70	50	2	2	2	3	The elephant seemed to correct most of the time. I noticed that the lion was less consistent, so I avoided him as much as I could.	I did it a few times with the lion. He was usually wrong, so I tried picking the opposite answer to his.	0	Everything was pretty clear.	Very, very long. The task wasn't bad, but I feel that it was unreasonably long considering the pay. The bonus is nice, but not guaranteed and that's pretty disappointing.
90	To see how easily our opinion is swayed based on people who we think are like us and not like us	I just went off shapes and tried to be consistent	40	80	2	1	4	1	If I had a high degree of confidence I'd just stick with my initial feeling	I used it for the bird sometimes	12	Easy to understand	Fun
91	To test people's trust in different sources and how it relates to their own political views and confidence.	Certain shapes and colors seemed more (or less) likely to be blaps.	20	60	1	1	1	3	I tried to choose the source I believed to be more accurate in their responses.	Not particularly. If I felt the two source options provided were both somewhat inaccurate, I often only referenced their answer if I was completely unsure. Otherwise, I typically ignored sources I believed to have mixed accuracy.	30	No.	Some of the political questions I felt were a bit more complicated than that which can be answered with a simple "yes" or "no." For instance, a lot of statements were written as definitive (ie. if the government does "x," "y" will be solved) as opposed to having more general positives or negatives (ie. if "x" happens, it will help "y"). It's a minor complaint, but it sometimes made dis/agreeing w…
92	To see how people interpret things giving different scenario's.	I tried to remember the shapes and if they were a blap or not. I also tried to remember what colors the shapes corresponded with.	30	60	1	2	1	3	I thought the bird had the most correct, so I went with him.	No, I tried to choose the source that I thought would be correct.	92	Everything was perfectly clear	None
93	Information processing	None	30	70	2	1	1	4	What I chose, was in line with the blue jay and the elephant.	Sometimes for some of the questions. Whatever the fish did, I did the opposite.	53	no	This was lengthy but interesting and unique. Great!
94	At first I thought it was a very strange 'language' study. But now I think it is research on choices and decision making by left/right.	What 'rules' determined what was a blap and what wasn't seemed to randomly change. I THINK a solid lightning bolt in a large rectangle wasn't a blap. Sometimes. I just went with if it was lines and in a smallish square it might be a blap. One thing I tried was saying 'NOT A BLAP' for everything to see what actually was a blap.	20	50	2	1	1	3	The bird and the fish seemed to be the 'best' at identifying blaps, so I tended to try and use them. Elephant and I seemed to have the same accuracy so I used him like a backstop.	I did sometimes with elephant. But I am so bad at identifying blaps it was kind of hit and miss. It could easily backfire on me as a strategy.	34	No, it was very straight-forward. The keys/mouse thing was like playing an old FPS game.	WHEW it was long! I did notice on my screen sometimes the large rectangles were a little too big to see all of the blap and response buttons on a 21" monitor. Maybe that is intentional though.
95	if a person has confidence in what they choose and if what they choose is the same as someone else. also if someone else has the same choice as someone else if that makes the decision agreeable.	open shapes seemed to work and shapes with the least lines	70	100	3	2	2	1	the responses for the blap questions were mostly correct	no. i didn't use this strategy.	76	everything was easy to understand	none
96	survey about guessing??	no	0	50	1	1	2	4	i just went with gute feeling	no	0	no	no
97	I don't even know, but Jesus Christ I am so glad to be done.	Not really. I mostly went off of intuition. Color was a big indicator to me.	70	75	2	2	2	3	The elephant was the most trusted source for me, but the Lion was also competent. For some reason, I felt dissuaded to choose against him most of the time.	No.	20	NA	So long....
98	how much we trust people of different beliefs	i just tried to remember shapes and colors that were	10	40	1	1	3	2	I had the impression the lion was the best and the elephant the worst	I did not try to do the opposite	52	no	It was long!
99	To determine if similarity in beliefs (political or otherwise) impacts the perceived trustworthiness of a person.	No. For the final part of this study, I believe that there was no way to accurately guess whether not a shape was a blap. First, the rules governing whether not an object is a blap is not an absolute, but rather a probability. Therefore, should I figure out the correct set of rules, my guesses would still be incorrect a given percentage of the time. Further, in the second part of the trial I had …	0	50	3	1	1	4	I did not think that any of the sources was more accurate than the other sources. I therefore selected arbitrarily, based on imaginary political leanings of the sources.	No. Again, I do not think that any of the sources was any where near 100% accurate. Instead I focused on getting what I thought would be a better than random probability of accuracy.	0	No, the instructions were all clear.	I think it was a tad long, given the (possible bonus) compensation.
100	I have no clue. To test our patience? That was so long!!!	I wrote some of them down at the beginning but most I think were not repeated at all. There were some shapes that seemed to be more likely to be a blap.	50	80	1	1	3	2	I picked the lion and fish mostly because I think they were more correct at the blaps even though more politically dissimilar. I chose the elephant and the bird a few times just to see what they'd say.	I only chose the weaker sources just to see what they'd say to experiment with the study.	34	Nothing was unclear or confusing.	It was extremely long and tedious. A bit misleading to say 1.5 to 2 hours because I'm almost at 2.5 hours and didn't take any breaks at all. I just hope I get the full amount of bonus for the time and energy I put into the HIT. I hope my participation helps your study. Thanks and have a great day.
101	I think it was to see how political beliefs of similar and dissimilar others lead me to trust their opinion on the more vague shapes of the task where I had to guess twice in a row.	Shapes with sharp edges, or shapes cut in half seemed like blaps to me.	80	15	2	2	2	3	I chose mostly the elephant or fish when I had the chance, but I didn't really avoid the cougar or bird much. Sometimes I was curious to see their input and would disagree still and help narrow in my opinion. I was curious what the others would say in general.	Yes I did sometimes do this with the cougar especially.	35	Everything made sense.	I paid my best attention, but sometimes it was hard to remember the pictures after during attention checks. Even though I was paying attention and had intention behind my responses (I was not clicking randomly) I felt like my focus would shift immensely between source and potential shape, so it sometimes was hard to remember between all the different visual inputs going on.
102
103
104
105
106
107
108
109
110
111
112
113
114
115
116
117
118
119
120
121
122
123
124
125
126
127
128
129
130
131
132
133
134
135
136
137
138
139
140
141
142
143
144
145
146
147
148
149
150
151
152
153
154
155
156
157
158
159
160
161
162
163
164
165
166
167
168
169
170
171
172
173
174
175
176
177
178
179
180
181
182
183
184
185
186
