# Supplementary material for: Epistemic spillovers: Learning others’ political views reduces the ability to assess and use their expertise in nonpolitical domains
Source: Cognition. 2019 Jul;188:74–84. doi: 10.1016/j.cognition.2018.10.003 (PMC6522687; doi:10.1016/j.cognition.2018.10.003)
Supplement: Supplementary data 2 [file mmc2.zip › Exp2/Demographics_Experiment2.xlsx]

## Sheet: Demographics Exp 2
Participant ID	Gender	Age	Ethnicity	English	Education	Income	Subjective socio-economic-position	Political ideology	Political interest/involvement	Trust
1	1	36	1	1	1	1	8	0.589	30	5
2	1	27	1	1	2	4	8	0.494	56	7
3	2	29	1	1	1	3	9	0.214	77	2
4	2	26	1	1	2	3	8	0	91	5
5	1	54	1	1	3	5	7	0.103	79	6
6	2	38	1	1	4	3	8	0.001	60	5
7	2	28	1	1	2	4	8	0.704	31	7
8	1	31	1	1	2	4	9	0.339	50	4
9	1	56	1	1	4	9	4	0.13	96	7
10	1	35	1	1	4	1	8	0.256	60	3
11	1	47	1	1	1	2	8	0.068	100	6
12	1	44	1	1	1	2	10	0.139	71	3
13	1	38	4	1	2	6	6	0.377	19	5
14	1	25	1	1	3	10	5	0.785	70	5
15	1	57	1	1	2	5	7	0.001	86	5
16	2	35	1	1	2	8	9	0.401	94	5
17	2	39	1	1	3	4	7	0.139	81	1
18	2	36	1	1	3	7	6	0.504	8	7
19	1	52	1	1	2	8	6	0.761	81	5
20	2	48	1	1	4	7	4	0.19	30	7
21	2	35	1	1	3	10	4	0.786	85	6
22	1	28	1	1	3	7	5	0.755	80	6
23	2	42	3	1	2	6	7	0.054	71	5
24	1	39	1	1	2	4	8	0.752	92	6
25	1	32	1	1	3	3	7	0.351	76	7
26	2	40	1	1	4	8	6	0.324	72	4
27	1	41	1	1	1	4	10	1	61	4
28	1	37	1	1	4	4	8	0.566	41	5
29	1	52	1	1	4	5	7	0.59	4	6
30	1	34	1	1	1	1	9	0.511	64	6
31	2	55	1	1	3	4	8	0	67	6
32	2	24	3	1	3	8	3	0.001	0	5
33	2	58	1	1	2	4	7	0.001	86	4
34	2	60	1	1	1	7	6	0.799	92	7
35	2	53	1	1	2	5	6	0.511	29	5
36	2	36	4	1	4	8	5	0.461	51	5
37	1	47	1	1	3	6	8	1	4	4
38	1	30	1	1	2	1	4	0.511	61	7
39	2	61	1	1	1	4	6	0.037	38	5
40	2	43	1	1	1	7	7	0.673	70	7
41	1	32	1	1	4	8	6	0.91	91	3
42	2	63	1	1	3	6	4	0.289	81	3
43	2	63	1	1	1	7	6	0.531	79	6
44	2	34	1	1	2	1	6	0.918	61	5
45	2	24	1	1	2	2	6	1	71	5
46	1	27	3	1	1	5	6	0.492	100	7
47	1	31	1	1	1	4	8	0.177	92	5
48	2	35	1	1	3	4	7	0.455	62	5
49	1	33	1	1	3	7	4	0.562	77	5
50	1	30	1	1	1	4	9	0.889	29	5
51	1	22	4	1	3	2	8	0.473	0	5
52	2	42	1	1	2	6	6	0.142	91	6
53	2	61	1	1	1	9	6	0.549	92	6
54	1	21	4	1	2	1	8	0.265	61	4
55	1	40	1	1	3	7	6	0.997	84	5
56	2	59	1	1	3	4	9	0.15	39	6
57	2	51	1	1	1	5	7	0.849	91	5
58	1	31	2	1	1	4	8	0.3	66	4
59	2	43	1	1	2	8	5	0.151	82	5
60	1	28	1	1	2	1	1	0.599	40	5
61	1	25	4	1	2	7	3	0.67	71	6
62	1	34	4	1	3	6	4	0.545	74	3
63	2	18	2	1	1	1	3	0.861	72	5
64	1	39	1	1	4	7	5	0.476	67	4
65	2	29	1	1	1	6	7	0.89	61	6
66	2	36	1	1	3	9	6	0.37	81	5
67	1	42	1	1	3	8	5	0.185	96	6
68	1	34	1	1	3	6	7	0.118	65	6
69	2	40	1	1	3	7	6	0.427	51	5
70	1	29	1	1	1	5	8	0.754	86	6
71	1	54	4	2	2	4	8	1	86	2
72	1	30	1	1	4	7	2	1	100	7
73	2	31	1	1	2	5	7	0.235	71	3
74	1	30	1	1	4	8	3	0.401	67	5
75	1	26	2	1	2	2	6	0.177	99	4
76	1	37	1	1	3	6	5	0.504	79	5
77	2	43	1	1	1	7	7	0.003	91	7
78	2	29	1	1	1	1	9	0.056	25	6
79	2	30	1	1	3	2	7	0	79	7
80	1	41	1	1	3	6	8	0.039	95	3
81	1	31	1	1	3	6	6	0.635	86	5
82	2	48	2	1	3	2	6	0.479	91	6
83	2	48	1	1	1	9	7	0.89	77	6
84	1	28	1	1	1	4	8	0	100	5
85	1	37	4	1	1	1	9	0.441	61	5
86	2	38	1	1	1	6	7	0.882	30	6
87	1	40	1	1	2	1	7	0.632	80	3
88	2	42	1	1	3	10	4	0.806	62	7
89	2	30	2	1	3	6	7	0.544	75	3
90	2	29	1	1	3	7	6	0	87	6
91	2	21	1	1	1	7	8	0.073	82	2
92	1	41	1	1	1	4	7	0.439	80	5
93	1	28	1	1	3	7	5	0.127	100	1
94	1	49	3	1	3	8	6	0.896	65	6
95	1	41	3	1	1	7	6	0.5	10	3
96	1	26	1	1	3	8	5	0.979	100	1
97	1	21	1	1	1	2	8	0.192	25	6
98	2	47	1	1	4	4	7	0.045	94	7
99	1	25	1	1	3	4	8	0.405	55	5
100	2	29	1	1	2	3	6	1	70	7
101	2	23	4	1	3	7	4	0	9	3
102	2	55	1	1	1	6	7	0.241	58	5
103	2	23	1	1	3	6	7	0	39	4
104	2	66	1	1	1	5	8	0.761	100	7
105	2	34	1	1	2	9	4	0.079	26	5
106	2	28	3	1	2	6	8	0.511	51	4
107	1	28	1	1	2	6	2	0.825	59	6
108	2	41	1	1	3	8	6	0.508	13	4
109	1	34	1	1	4	3	4	0.834	76	6
110	2	28	1	1	3	4	5	0.727	73	6
111	1	84	1	1	4	7	4	0.603	65	5
112	1	54	1	1	1	4	4	0.054	31	7
113	1	28	1	1	4	6	3	0.539	55	5
114	1	30	2	1	3	5	2	0.538	83	6
115	1	56	3	1	5	6	7	0.397	81	4
116	1	31	1	1	3	6	6	0.982	21	5
117	2	30	1	1	3	7	2	0	100	5
118	1	24	1	1	3	9	4	0.869	82	5
119	2	28	1	1	3	6	1	0.672	63	5
120	1	25	1	1	3	7	8	0.245	68	5
121	1	24	2	1	3	2	9	0.185	0	5
122	2	29	2	1	3	7	6	0.728	85	5
123	1	28	1	1	3	7	4	0.768	80	6
124	1	38	1	1	1	2	10	0.507	23	4
125	1	28	3	1	4	4	2	1	100	7
126	2	51	1	1	2	6	8	1	100	4
127	1	28	1	1	4	2	1	0.772	73	6
128	1	53	1	1	3	8	7	0.39	9	4
129	2	41	1	1	3	10	5	0	100	6
130	2	46	1	1	1	8	5	0.608	39	4
131	1	22	1	1	3	2	1	1	100	6
132	2	29	1	1	3	6	4	0.885	88	6
133	1	25	1	1	3	6	5	0.013	92	6
134	1	23	1	1	3	5	4	0.331	70	2
135	1	60	1	1	3	5	4	0.706	75	5
136	2	47	1	1	4	8	5	0.511	100	3
137	1	28	1	1	3	4	5	0.69	74	5
138	1	28	1	1	3	7	4	1	81	5
139	2	27	1	1	3	4	7	0	92	1
140	1	25	1	1	2	8	3	0.911	87	7
141	1	58	1	1	1	3	9	0.17	61	3
142	2	36	1	1	1	5	8	0.511	20	4
143	1	58	1	1	4	7	3	0.846	76	6
144	1	43	2	1	1	3	9	0	71	4
145	1	63	1	1	1	6	4	0.511	76	6
146	1	33	1	1	4	7	3	0.813	90	3
147	1	35	1	1	3	8	6	0.193	61	6
148	1	29	1	1	3	2	2	0.899	96	6
149	1	33	1	1	1	5	8	0.11	86	4
150	2	26	3	2	2	8	6	0.168	81	7
151	1	27	4	1	3	3	5	0.613	47	5
152	1	27	4	1	3	7	2	0.208	79	7
153	1	28	1	1	1	5	4	0.537	65	4
154	2	23	1	1	3	6	8	0.151	82	6
155	2	29	1	1	3	4	5	0.737	31	4
156	1	46	1	1	3	10	4	0.908	62	5
157	2	29	1	1	3	4	3	0.827	71	6
158	1	37	1	1	2	7	8	1	100	5
159	1	25	1	1	3	3	3	0.82	88	6
160	1	25	1	1	3	6	3	0.828	81	5
161	1	30	1	1	1	6	8	0.176	69	4
162	2	44	1	2	4	8	5	0.676	1	5
163	1	36	1	1	3	10	4	0.745	69	5
164	2	27	2	1	1	8	7	0.215	20	3
165	1	34	1	1	5	2	8	0.476	97	3
166	1	23	4	1	1	4	7	0.146	75	4
167	2	29	1	1	1	7	6	0.462	66	6
168	1	27	4	1	3	6	6	0.655	79	6
169	2	33	2	1	3	8	5	0.001	85	5
170	2	27	4	1	3	7	7	0	81	6
171	2	42	1	1	3	7	6	0.186	80	5
172	1	26	1	1	3	9	4	0.099	24	7
173	1	46	1	1	3	3	5	0.559	67	4
174	1	46	1	1	3	3	6	0.628	59	5
175	1	26	1	1	2	7	5	0.337	39	5
176	2	30	1	1	4	5	5	0.001	80	7
177	2	37	1	1	1	7	5	0.511	51	4
178	1	46	1	1	3	8	4	0.469	41	4
179	1	26	1	1	3	6	5	0.9	87	6
180	2	61	1	1	3	3	4	0.93	70	6
181	2	31	1	1	4	8	3	1	81	7
182	1	30	1	1	3	8	6	0.467	49	4
183	1	26	1	1	3	7	6	0.123	76	6
184	2	64	2	1	2	7	4	0.113	76	4
185	2	34	4	1	3	5	5	0.563	60	4
186	1	46	1	1	3	2	6	0.785	80	5
