# Supplementary material for: Epistemic spillovers: Learning others’ political views reduces the ability to assess and use their expertise in nonpolitical domains
Source: Cognition. 2019 Jul;188:74–84. doi: 10.1016/j.cognition.2018.10.003 (PMC6522687; doi:10.1016/j.cognition.2018.10.003)
Supplement: Supplementary data 2 [file mmc2.zip › Exp2/Learning_stage_variables_Experiment2.xlsx]

## Sheet: Learning Stage Variables
Participant ID	Proportion similar-accurate source agreed on blap trials	Proportion dissimilar-accurate source agreed on blap trials	Proportion similar-random source agreed on blap trials	Proportion dissimilar-random source agreed on blap trials	Percentage similar-accurate source agreed on political trials	Percentage dissimilar-accurate source agreed on political trials	Percentage similar-random source agreed on political trials	Percentage dissimilar-random source agreed on political trials	Percentage similar-accurate source correct on blap trials	Percentage dissimilar-accurate source correct on blap trials	Percentage similar-random source correct on blap trials	Percentage dissimilar-random source correct on blap trials	Participant accuracy in the learning stage	Learning test score	Similarity rating for similar-accurate source	Similarity rating for dissimilar-accurate source	Similarity rating for similar-random source	Similarity rating for dissimilar-random source	Competence rating for similar-accurate source	Competence rating for dissimilar-accurate source	Competence rating for similar-random source	Competence rating for dissimilar-random source	Attention check score
1	0.5	0.5	0.5	0.5	80	20	80	20	80	80	50	50	50	7	39	9	86	61	29	18	79	67	8
2	0.5	0.5	0.5	0.5	80	20	80	20	80	80	50	50	50	8	86	10	70	35	61	51	61	61	8
3	0.5	0.5	0.5	0.5	80	20	80	20	80	80	50	50	50	8	86	27	75	3	92	90	33	7	7
4	0.5	0.5	0.5	0.5	80	20	80	20	80	80	50	50	50	8	66	9	75	3	97	91	81	92	7
5	0.5	0.5	0.5	0.5	80	20	80	20	80	80	50	50	50	8	82	21	75	25	67	66	62	59	8
6	0.5	0.5	0.5	0.5	80	20	80	20	80	80	50	50	50	8	82	27	70	19	91	61	42	39	8
7	0.5	0.5	0.5	0.5	80	20	80	20	80	80	50	50	50	8	55	26	75	35	70	89	76	49	8
8	0.5	0.5	0.5	0.5	80	20	80	20	80	80	50	50	50	8	85	19	64	35	85	71	50	50	8
9	0.5	0.5	0.5	0.5	80	20	80	20	80	80	50	50	50	8	87	30	77	19	61	67	71	51	6
10	0.5	0.5	0.5	0.5	80	20	80	20	80	80	50	50	50	8	56	27	62	40	41	9	41	40	5
11	0.5	0.5	0.5	0.5	80	20	80	20	80	80	50	50	50	8	76	10	87	45	91	66	82	76	8
12	0.5	0.5	0.5	0.5	80	20	80	20	80	80	50	50	50	8	65	39	56	9	39	40	62	29	8
13	0.5	0.5	0.5	0.5	80	20	80	20	80	80	50	50	50	8	81	40	66	19	70	78	68	27	7
14	0.5	0.5	0.5	0.5	80	20	80	20	80	80	50	50	50	8	91	42	62	30	83	52	61	42	7
15	0.5	0.5	0.5	0.5	80	20	80	20	80	80	50	50	50	8	76	23	78	33	63	62	61	62	8
16	0.5	0.5	0.5	0.5	80	20	80	20	80	80	50	50	50	8	90	9	85	19	71	71	57	51	8
17	0.5	0.5	0.5	0.5	80	20	80	20	80	80	50	50	50	8	84	5	91	20	74	57	69	60	8
18	0.5	0.5	0.5	0.5	80	20	80	20	80	80	50	50	50	8	85	50	90	34	91	97	95	92	8
19	0.5	0.5	0.5	0.5	80	20	80	20	80	80	50	50	50	8	92	20	71	51	83	89	79	71	8
20	0.5	0.5	0.5	0.5	80	20	80	20	80	80	50	50	50	8	75	14	95	65	61	39	72	29	8
21	0.5	0.5	0.5	0.5	80	20	80	20	80	80	50	50	50	8	54	24	88	31	70	51	94	65	8
22	0.5	0.5	0.5	0.5	80	20	80	20	80	80	50	50	50	7	91	31	100	0	72	24	62	9	7
23	0.5	0.5	0.5	0.5	80	20	80	20	80	80	50	50	50	8	71	13	82	9	73	61	82	62	8
24	0.5	0.5	0.5	0.5	80	20	80	20	80	80	50	50	50	8	68	18	45	37	34	43	37	60	8
25	0.5	0.5	0.5	0.5	80	20	80	20	80	80	50	50	50	8	88	31	82	29	96	49	71	71	8
26	0.5	0.5	0.5	0.5	80	20	80	20	80	80	50	50	50	8	85	15	80	22	53	63	53	57	7
27	0.5	0.5	0.5	0.5	80	20	80	20	80	80	50	50	50	8	54	41	81	17	51	62	71	51	6
28	0.5	0.5	0.5	0.5	80	20	80	20	80	80	50	50	50	8	71	9	92	19	90	61	66	60	8
29	0.5	0.5	0.5	0.5	80	20	80	20	80	80	50	50	50	8	82	56	71	40	81	61	77	50	8
30	0.5	0.5	0.5	0.5	80	20	80	20	80	80	50	50	50	8	76	19	82	9	28	81	56	51	8
31	0.5	0.5	0.5	0.5	80	20	80	20	80	80	50	50	50	8	94	19	90	20	61	78	65	43	8
32	0.5	0.5	0.5	0.5	80	20	80	20	80	80	50	50	50	7	93	37	76	69	70	52	79	56	8
33	0.5	0.5	0.5	0.5	80	20	80	20	80	80	50	50	50	8	72	61	75	51	81	70	77	76	7
34	0.5	0.5	0.5	0.5	80	20	80	20	80	80	50	50	50	8	82	20	90	31	81	70	89	82	7
35	0.5	0.5	0.5	0.5	80	20	80	20	80	80	50	50	50	8	75	17	46	44	75	64	64	64	8
36	0.5	0.5	0.5	0.5	80	20	80	20	80	80	50	50	50	7	87	63	56	47	76	63	68	62	7
37	0.5	0.5	0.5	0.5	80	20	80	20	80	80	50	50	50	8	81	29	50	39	41	55	61	35	8
38	0.5	0.5	0.5	0.5	80	20	80	20	80	80	50	50	50	8	92	49	81	62	93	87	90	88	8
39	0.5	0.5	0.5	0.5	80	20	80	20	80	80	50	50	50	8	84	10	97	40	51	93	50	50	6
40	0.5	0.5	0.5	0.5	80	20	80	20	80	80	50	50	50	8	91	24	99	46	75	91	71	75	8
41	0.5	0.5	0.5	0.5	80	20	80	20	80	80	50	50	50	8	65	19	80	30	71	35	41	67	8
42	0.5	0.5	0.5	0.5	80	20	80	20	80	80	50	50	50	8	81	9	71	26	51	51	51	51	8
43	0.5	0.5	0.5	0.5	80	20	80	20	80	80	50	50	50	8	92	30	72	47	85	34	63	51	6
44	0.5	0.5	0.5	0.5	80	20	80	20	80	80	50	50	50	8	92	61	76	18	61	88	72	76	8
45	0.5	0.5	0.5	0.5	80	20	80	20	80	80	50	50	50	8	93	51	80	46	91	63	71	47	8
46	0.5	0.5	0.5	0.5	80	20	80	20	80	80	50	50	50	8	85	10	74	19	65	85	65	77	8
47	0.5	0.5	0.5	0.5	80	20	80	20	80	80	50	50	50	8	77	40	92	21	72	72	72	78	8
48	0.5	0.5	0.5	0.5	80	20	80	20	80	80	50	50	50	7	66	58	45	57	84	71	61	49	7
49	0.5	0.5	0.5	0.5	80	20	80	20	80	80	50	50	50	8	95	25	78	57	90	56	79	36	8
50	0.5	0.5	0.5	0.5	80	20	80	20	80	80	50	50	50	8	75	47	62	28	76	53	55	61	8
51	0.5	0.5	0.5	0.5	80	20	80	20	80	80	50	50	50	8	69	17	57	37	38	31	67	57	7
52	0.5	0.5	0.5	0.5	80	20	80	20	80	80	50	50	50	8	59	40	81	67	87	77	81	76	8
53	0.5	0.5	0.5	0.5	80	20	80	20	80	80	50	50	50	8	70	26	61	41	69	51	61	60	8
54	0.5	0.5	0.5	0.5	80	20	80	20	80	80	50	50	50	8	92	51	69	11	78	76	73	51	7
55	0.5	0.5	0.5	0.5	80	20	80	20	80	80	50	50	50	8	91	24	70	50	78	66	71	70	7
56	0.5	0.5	0.5	0.5	80	20	80	20	80	80	50	50	50	8	82	76	81	66	78	81	87	73	8
57	0.5	0.5	0.5	0.5	80	20	80	20	80	80	50	50	50	8	91	9	29	40	66	71	69	66	8
58	0.5	0.5	0.5	0.5	80	20	80	20	80	80	50	50	50	8	76	38	90	67	75	93	78	77	5
59	0.5	0.5	0.5	0.5	80	20	80	20	80	80	50	50	50	8	81	23	67	61	70	35	41	55	6
60	0.5	0.5	0.5	0.5	80	20	80	20	80	80	50	50	50	7	83	78	70	71	57	74	68	59	3
61	0.5	0.5	0.5	0.5	80	20	80	20	80	80	50	50	50	8	83	40	72	72	81	41	70	61	8
62	0.5	0.5	0.5	0.5	80	20	80	20	80	80	50	50	50	8	91	14	76	46	91	38	62	45	8
63	0.5	0.5	0.5	0.5	80	20	80	20	80	80	50	50	50	8	100	60	82	29	82	73	60	92	8
64	0.5	0.5	0.5	0.5	80	20	80	20	80	80	50	50	50	8	86	75	81	55	90	71	75	55	6
65	0.5	0.5	0.5	0.5	80	20	80	20	80	80	50	50	50	8	85	38	61	73	81	81	50	50	7
66	0.5	0.5	0.5	0.5	80	20	80	20	80	80	50	50	50	8	82	40	94	61	62	67	81	80	6
67	0.5	0.5	0.5	0.5	80	20	80	20	80	80	50	50	50	8	88	0	65	5	99	27	70	10	8
68	0.5	0.5	0.5	0.5	80	20	80	20	80	80	50	50	50	8	62	19	38	28	60	56	57	59	7
69	0.5	0.5	0.5	0.5	80	20	80	20	80	80	50	50	50	8	91	60	66	71	87	70	82	88	7
70	0.5	0.5	0.5	0.5	80	20	80	20	80	80	50	50	50	8	91	34	81	60	95	70	67	77	8
71	0.5	0.5	0.5	0.5	80	20	80	20	80	80	50	50	50	8	72	53	89	14	56	57	60	58	7
72	0.5	0.5	0.5	0.5	80	20	80	20	80	80	50	50	50	7	100	85	71	0	82	30	62	29	5
73	0.5	0.5	0.5	0.5	80	20	80	20	80	80	50	50	50	8	94	33	78	4	94	61	84	63	7
74	0.5	0.5	0.5	0.5	80	20	80	20	80	80	50	50	50	8	65	40	77	56	78	81	56	45	8
75	0.5	0.5	0.5	0.5	80	20	80	20	80	80	50	50	50	8	75	19	93	15	47	57	8	81	8
76	0.5	0.5	0.5	0.5	80	20	80	20	80	80	50	50	50	8	92	2	85	55	87	53	78	39	8
77	0.5	0.5	0.5	0.5	80	20	80	20	80	80	50	50	50	8	68	9	83	69	61	88	55	64	7
78	0.5	0.5	0.5	0.5	80	20	80	20	80	80	50	50	50	8	77	16	51	30	95	13	51	66	8
79	0.5	0.5	0.5	0.5	80	20	80	20	80	80	50	50	50	8	77	9	34	40	31	36	39	73	7
80	0.5	0.5	0.5	0.5	80	20	80	20	80	80	50	50	50	8	95	4	80	30	78	47	67	57	8
81	0.5	0.5	0.5	0.5	80	20	80	20	80	80	50	50	50	8	65	7	84	38	54	79	39	57	8
82	0.5	0.5	0.5	0.5	80	20	80	20	80	80	50	50	50	7	77	60	87	70	77	78	87	82	6
83	0.5	0.5	0.5	0.5	80	20	80	20	80	80	50	50	50	8	78	25	87	10	63	68	74	61	8
84	0.5	0.5	0.5	0.5	80	20	80	20	80	80	50	50	50	8	91	15	86	9	71	71	71	71	8
85	0.5	0.5	0.5	0.5	80	20	80	20	80	80	50	50	50	8	72	43	56	54	57	55	45	55	7
86	0.5	0.5	0.5	0.5	80	20	80	20	80	80	50	50	50	8	81	65	70	37	90	69	72	51	6
87	0.5	0.5	0.5	0.5	80	20	80	20	80	80	50	50	50	8	82	25	72	38	64	80	52	42	8
88	0.5	0.5	0.5	0.5	80	20	80	20	80	80	50	50	50	8	92	11	95	72	91	12	91	72	7
89	0.5	0.5	0.5	0.5	80	20	80	20	80	80	50	50	50	7	90	63	95	26	93	37	92	38	7
90	0.5	0.5	0.5	0.5	80	20	80	20	80	80	50	50	50	8	91	9	81	37	71	60	59	36	7
91	0.5	0.5	0.5	0.5	80	20	80	20	80	80	50	50	50	8	77	23	81	13	81	81	50	51	7
92	0.5	0.5	0.5	0.5	80	20	80	20	80	80	50	50	50	8	81	40	91	5	67	61	71	40	7
93	0.5	0.5	0.5	0.5	80	20	80	20	80	80	50	50	50	8	96	3	93	30	92	74	86	79	8
94	0.5	0.5	0.5	0.5	80	20	80	20	80	80	50	50	50	8	75	24	81	13	66	60	71	65	8
95	0.5	0.5	0.5	0.5	80	20	80	20	80	80	50	50	50	8	43	57	65	19	81	87	87	78	6
96	0.5	0.5	0.5	0.5	80	20	80	20	80	80	50	50	50	8	72	0	100	57	72	7	97	52	5
97	0.5	0.5	0.5	0.5	80	20	80	20	80	80	50	50	50	8	65	40	75	26	75	75	68	79	6
98	0.5	0.5	0.5	0.5	80	20	80	20	80	80	50	50	50	8	76	74	89	5	68	60	62	73	8
99	0.5	0.5	0.5	0.5	80	20	80	20	80	80	50	50	50	8	95	16	65	5	73	64	75	78	8
100	0.5	0.5	0.5	0.5	80	20	80	20	80	80	50	50	50	8	82	19	91	9	71	71	71	70	8
101	0.5	0.5	0.5	0.5	80	20	80	20	80	80	50	50	50	8	58	33	68	3	23	46	78	0	8
102	0.5	0.5	0.5	0.5	80	20	80	20	80	80	50	50	50	4									8
103	0.5	0.5	0.5	0.5	80	20	80	20	80	80	50	50	50	4									7
104	0.5	0.5	0.5	0.5	80	20	80	20	80	80	50	50	50	3									7
105	0.5	0.5	0.5	0.5	80	20	80	20	80	80	50	50	50	6									8
106	0.5	0.5	0.5	0.5	80	20	80	20	80	80	50	50	50	2									5
107	0.5	0.5	0.5	0.5	80	20	80	20	80	80	50	50	50	2									5
108	0.5	0.5	0.5	0.5	80	20	80	20	80	80	50	50	50	6									7
109	0.5	0.5	0.5	0.5	80	20	80	20	80	80	50	50	50	0									5
110	0.5	0.5	0.5	0.5	80	20	80	20	80	80	50	50	50	4									6
111	0.5	0.5	0.5	0.5	80	20	80	20	80	80	50	50	50	3									7
112	0.5	0.5	0.5	0.5	80	20	80	20	80	80	50	50	50	4									6
113	0.5	0.5	0.5	0.5	80	20	80	20	80	80	50	50	50	6									7
114	0.5	0.5	0.5	0.5	80	20	80	20	80	80	50	50	50	3									6
115	0.5	0.5	0.5	0.5	80	20	80	20	80	80	50	50	50	4									7
116	0.5	0.5	0.5	0.5	80	20	80	20	80	80	50	50	50	1									4
117	0.5	0.5	0.5	0.5	80	20	80	20	80	80	50	50	50	6									6
118	0.5	0.5	0.5	0.5	80	20	80	20	80	80	50	50	50	3									7
119	0.5	0.5	0.5	0.5	80	20	80	20	80	80	50	50	50	6									5
120	0.5	0.5	0.5	0.5	80	20	80	20	80	80	50	50	50	1									6
121	0.5	0.5	0.5	0.5	80	20	80	20	80	80	50	50	50	4									8
122	0.5	0.5	0.5	0.5	80	20	80	20	80	80	50	50	50	0									3
123	0.5	0.5	0.5	0.5	80	20	80	20	80	80	50	50	50	6									5
124	0.5	0.5	0.5	0.5	80	20	80	20	80	80	50	50	50	2									8
125	0.5	0.5	0.5	0.5	80	20	80	20	80	80	50	50	50	3									5
126	0.5	0.5	0.5	0.5	80	20	80	20	80	80	50	50	50	4									8
127	0.5	0.5	0.5	0.5	80	20	80	20	80	80	50	50	50	3									2
128	0.5	0.5	0.5	0.5	80	20	80	20	80	80	50	50	50	4									7
129	0.5	0.5	0.5	0.5	80	20	80	20	80	80	50	50	50	4									8
130	0.5	0.5	0.5	0.5	80	20	80	20	80	80	50	50	50	3									7
131	0.5	0.5	0.5	0.5	80	20	80	20	80	80	50	50	50	4									7
132	0.5	0.5	0.5	0.5	80	20	80	20	80	80	50	50	50	4									5
133	0.5	0.5	0.5	0.5	80	20	80	20	80	80	50	50	50	2									8
134	0.5	0.5	0.5	0.5	80	20	80	20	80	80	50	50	50	5									8
135	0.5	0.5	0.5	0.5	80	20	80	20	80	80	50	50	50	5									5
136	0.5	0.5	0.5	0.5	80	20	80	20	80	80	50	50	50	4									7
137	0.5	0.5	0.5	0.5	80	20	80	20	80	80	50	50	50	5									6
138	0.5	0.5	0.5	0.5	80	20	80	20	80	80	50	50	50	4									5
139	0.5	0.5	0.5	0.5	80	20	80	20	80	80	50	50	50	4									7
140	0.5	0.5	0.5	0.5	80	20	80	20	80	80	50	50	50	4									7
141	0.5	0.5	0.5	0.5	80	20	80	20	80	80	50	50	50	6									8
142	0.5	0.5	0.5	0.5	80	20	80	20	80	80	50	50	50	0									7
143	0.5	0.5	0.5	0.5	80	20	80	20	80	80	50	50	50	4									4
144	0.5	0.5	0.5	0.5	80	20	80	20	80	80	50	50	50	5									7
145	0.5	0.5	0.5	0.5	80	20	80	20	80	80	50	50	50	5									7
146	0.5	0.5	0.5	0.5	80	20	80	20	80	80	50	50	50	0									6
147	0.5	0.5	0.5	0.5	80	20	80	20	80	80	50	50	50	5									7
148	0.5	0.5	0.5	0.5	80	20	80	20	80	80	50	50	50	0									5
149	0.5	0.5	0.5	0.5	80	20	80	20	80	80	50	50	50	4									8
150	0.5	0.5	0.5	0.5	80	20	80	20	80	80	50	50	50	3									7
151	0.5	0.5	0.5	0.5	80	20	80	20	80	80	50	50	50	4									5
152	0.5	0.5	0.5	0.5	80	20	80	20	80	80	50	50	50	3									5
153	0.5	0.5	0.5	0.5	80	20	80	20	80	80	50	50	50	6									7
154	0.5	0.5	0.5	0.5	80	20	80	20	80	80	50	50	50	4									5
155	0.5	0.5	0.5	0.5	80	20	80	20	80	80	50	50	50	4									5
156	0.5	0.5	0.5	0.5	80	20	80	20	80	80	50	50	50	4									8
157	0.5	0.5	0.5	0.5	80	20	80	20	80	80	50	50	50	6									4
158	0.5	0.5	0.5	0.5	80	20	80	20	80	80	50	50	50	1									8
159	0.5	0.5	0.5	0.5	80	20	80	20	80	80	50	50	50	3									6
160	0.5	0.5	0.5	0.5	80	20	80	20	80	80	50	50	50	5									6
161	0.5	0.5	0.5	0.5	80	20	80	20	80	80	50	50	50	5									8
162	0.5	0.5	0.5	0.5	80	20	80	20	80	80	50	50	50	5									6
163	0.5	0.5	0.5	0.5	80	20	80	20	80	80	50	50	50	6									6
164	0.5	0.5	0.5	0.5	80	20	80	20	80	80	50	50	50	6									7
165	0.5	0.5	0.5	0.5	80	20	80	20	80	80	50	50	50	6									8
166	0.5	0.5	0.5	0.5	80	20	80	20	80	80	50	50	50	4									7
167	0.5	0.5	0.5	0.5	80	20	80	20	80	80	50	50	50	6									7
168	0.5	0.5	0.5	0.5	80	20	80	20	80	80	50	50	50	2									5
169	0.5	0.5	0.5	0.5	80	20	80	20	80	80	50	50	50	6									6
170	0.5	0.5	0.5	0.5	80	20	80	20	80	80	50	50	50	4									8
171	0.5	0.5	0.5	0.5	80	20	80	20	80	80	50	50	50	4									7
172	0.5	0.5	0.5	0.5	80	20	80	20	80	80	50	50	50	1									7
173	0.5	0.5	0.5	0.5	80	20	80	20	80	80	50	50	50	0									3
174	0.5	0.5	0.5	0.5	80	20	80	20	80	80	50	50	50	6									4
175	0.5	0.5	0.5	0.5	80	20	80	20	80	80	50	50	50	6									8
176	0.5	0.5	0.5	0.5	80	20	80	20	80	80	50	50	50	4									4
177	0.5	0.5	0.5	0.5	80	20	80	20	80	80	50	50	50	5									5
178	0.5	0.5	0.5	0.5	80	20	80	20	80	80	50	50	50	4									7
179	0.5	0.5	0.5	0.5	80	20	80	20	80	80	50	50	50	5									2
180	0.5	0.5	0.5	0.5	80	20	80	20	80	80	50	50	50	1									6
181	0.5	0.5	0.5	0.5	80	20	80	20	80	80	50	50	50	4									7
182	0.5	0.5	0.5	0.5	80	20	80	20	80	80	50	50	50	4									8
183	0.5	0.5	0.5	0.5	80	20	80	20	80	80	50	50	50	6									5
184	0.5	0.5	0.5	0.5	80	20	80	20	80	80	50	50	50	4									8
185	0.5	0.5	0.5	0.5	80	20	80	20	80	80	50	50	50	6									6
186	0.5	0.5	0.5	0.5	80	20	80	20	80	80	50	50	50	6									4
