# Supplementary material for: Epistemic spillovers: Learning others’ political views reduces the ability to assess and use their expertise in nonpolitical domains
Source: Cognition. 2019 Jul;188:74–84. doi: 10.1016/j.cognition.2018.10.003 (PMC6522687; doi:10.1016/j.cognition.2018.10.003)
Supplement: Supplementary data 2 [file mmc2.zip › Exp2/Post-task_source_ratings_Experiment2.xlsx]

## Sheet: Post-task ratings Exp 2
Participant ID	Competence rating for similar-accurate source	Competence rating for dissimilar-accurate source	Competence rating for similar-random source	Competence rating for dissimilar-random source	Consistency on blaps rating for similar-accurate source	Consistency on blaps rating for dissimilar-accurate source	Consistency on blaps rating for similar-random source	Consistency on blaps rating for dissimilar-random source	Political views of similar-accurate source	Political views of dissimilar-accurate source	Political views of similar-random source	Political views of dissimilar-random source	Consistency of political views of similar-accurate source	Consistency of political views of dissimilar-accurate source	Consistency of political views of similar-random source	Consistency of political views of dissimilar-random source	Trust in similar-accurate source	Trust in disimilar-accurate source	Trust in similar-random source	Trust in dissimilar-random source	Similarity rating for similar-accurate source	Similarity rating for dissimilar-accurate source	Similarity rating for similar-random source	Similarity rating for dissimilar-random source	Self-competence
1	90	80	75	41	90	80	70	30	0.711	0.045	0.985	0.49	60	70	91	30	80	60	81	19	77	8	95	33	30
2	50	50	50	50	50	50	50	50	0.601	0	0.414	0	60	60	50	80	60	40	60	40	81	0	50	9	51
3	90	91	68	13	80	80	44	66	0.22	0.499	0.327	0.893	65	75	38	73	92	93	73	0	78	68	61	9	0
4	87	94	65	80	90	93	65	81	0.283	1	0.208	1	50	100	69	96	87	92	66	80	80	0	76	0	0
5	50	51	51	51	51	51	51	50	0.13	0.831	0.446	0.746	80	66	60	69	33	45	43	40	76	23	55	36	32
6	82	38	71	29	83	39	64	34	0.251	0.972	0.273	0.961	85	91	58	97	68	41	61	9	78	10	61	4	11
7	60	92	74	23	58	94	73	29	0.52	0.358	0.676	0.231	67	58	63	31	46	38	79	42	57	43	60	35	25
8	74	75	51	51	72	79	51	51	0.323	0.8	0.514	0.648	73	71	58	36	81	76	51	44	84	25	67	39	9
9	30	81	45	91	20	82	46	91	0.118	0.848	0.204	0.735	91	82	70	82	30	81	47	91	96	19	67	23	31
10	61	57	61	62	60	54	60	61	0.511	0.586	0.242	0.437	41	21	70	19	61	10	72	50	41	19	71	60	20
11	80	30	70	60	80	30	70	60	0.156	1	0.146	0.769	90	95	81	60	80	10	60	45	80	0	80	27	50
12	40	47	42	40	57	54	30	40	0.414	0.439	0.461	0.663	40	53	40	60	40	36	30	30	48	53	31	40	10
13	82	77	91	40	81	81	81	30	0.31	0.355	0.63	0.637	71	76	71	71	80	61	71	9	81	61	39	19	76
14	74	66	65	73	70	67	77	67	0.855	0.618	0.372	0.423	66	69	73	68	69	40	64	70	63	65	66	67	74
15	59	45	66	48	61	66	62	53	0.208	0.663	0.293	0.813	40	43	58	61	48	41	59	44	57	27	71	34	62
16	72	83	71	69	70	82	71	79	0.039	0.985	0	1	90	89	92	95	72	79	80	51	89	17	87	0	50
17	66	62	64	63	65	66	72	66	0.273	0.963	0.076	0.763	82	92	92	80	82	20	88	55	78	1	92	23	10
18	93	93	90	92	92	91	92	70	0.921	0.206	0.214	0.503	80	20	88	50	92	90	85	85	61	40	70	49	40
19	29	90	41	74	82	89	40	65	0.882	0.027	0.563	0.369	93	30	69	68	91	51	61	71	93	15	65	62	30
20	65	71	88	50	65	74	88	25	0.428	0.911	0.232	0.513	79	88	92	34	82	84	94	0	77	9	91	30	62
21	70	38	92	58	72	24	90	45	0.493	0.061	0.897	0.237	54	34	90	71	73	16	88	51	51	20	91	24	73
22	67	78	84	68	84	66	53	69	0.627	0.662	0.661	0.635	68	59	69	54	71	59	53	83	79	57	67	75	62
23	76	72	81	71	81	75	86	70	0.287	0.877	0.092	0.648	81	81	88	62	82	51	90	69	75	18	88	29	41
24	28	75	57	40	32	70	51	55	0.639	0.328	0.362	0.346	59	73	64	69	20	72	57	61	60	12	35	37	61
25	93	80	61	55	88	78	71	88	0.162	0.62	0.679	0.835	78	71	77	91	89	67	70	44	76	35	57	33	38
26	46	59	61	59	47	62	60	55	0.432	0.817	0.466	0.661	55	60	60	62	58	48	56	46	63	20	61	35	43
27	61	64	77	39	65	72	78	54	0.814	0.085	0.815	0.083	72	67	68	60	72	51	79	39	60	0	100	44	59
28	92	58	61	60	93	56	57	62	0.803	0	0.883	0.19	78	81	89	60	94	41	60	59	74	0	80	20	22
29	80	70	85	60	80	60	80	58	0.659	0.573	0.639	0.397	80	60	76	70	80	70	81	55	81	61	76	42	32
30	29	81	60	28	58	81	59	61	0.777	0.12	0.555	0.196	60	60	51	60	39	81	60	21	33	16	80	27	0
31	62	65	64	57	58	57	35	59	0.234	0.936	0.322	0.763	80	79	77	80	76	72	69	71	74	18	75	19	33
32	98	43	94	40	92	27	100	33	0.831	0.368	0.892	0.132	95	47	89	43	90	19	94	24	94	37	96	42	65
33	39	41	42	56	46	41	53	46	0.125	0.559	0.415	0.183	38	42	45	55	55	40	63	52	65	61	49	66	50
34	84	38	90	30	87	32	79	30	0.876	0.097	0.851	0.155	79	51	89	81	90	40	82	51	87	17	82	20	17
35	51	51	51	51	67	51	51	51	0.228	0.862	0.432	0.296	73	74	65	75	65	19	63	43	62	25	51	34	4
36	60	51	41	65	59	51	62	60	0.445	0.377	0.403	0.585	61	37	41	56	60	44	39	61	53	44	48	60	64
37	40	50	51	55	60	50	50	50	1	0	0	0.346	80	80	60	70	30	30	5	20	81	10	14	39	40
38	88	81	88	86	92	82	87	83	0.586	0.673	0.376	0.373	96	92	92	90	87	80	85	86	76	59	77	85	55
39	50	86	50	48	61	81	54	39	0.241	0.941	0.008	0.648	60	88	92	55	67	88	57	47	72	11	92	43	55
40	62	82	61	65	61	89	61	80	0.635	0.118	0.849	0.338	60	83	81	70	60	84	62	71	72	13	92	61	20
41	94	8	51	81	93	30	29	71	0.87	0.173	0.932	0.255	80	40	91	61	92	1	40	71	80	9	91	24	61
42	58	51	35	37	51	61	28	40	0.02	1	0.294	1	78	84	38	29	70	51	32	5	87	2	25	4	51
43	89	30	65	51	86	23	60	51	0.642	0.218	0.59	0.511	98	31	68	51	84	32	61	51	86	23	59	51	89
44	55	59	83	85	44	60	82	86	0.903	0.768	0.11	0.18	81	72	60	81	56	67	64	58	82	72	3	4	53
45	88	62	72	46	89	74	73	51	1	0.613	0.837	0.215	96	61	73	48	92	62	73	40	100	43	63	34	62
46	62	90	20	77	61	90	40	80	0.507	0.382	0.511	0.189	70	72	50	79	58	95	20	77	34	51	50	51	70
47	79	58	21	86	79	36	33	91	0.111	0.737	0.069	0.887	68	98	89	86	81	41	22	90	77	62	72	16	60
48	92	72	26	41	93	79	35	54	0.594	0.575	0.397	0.644	72	74	59	47	91	82	32	43	32	35	31	40	37
49	76	36	75	43	70	29	69	34	0.687	0.227	0.621	0.331	85	33	80	42	86	13	85	62	78	14	88	41	71
50	87	75	66	59	85	72	67	64	0.565	0.628	0.174	0.01	75	74	66	85	79	66	45	19	70	62	37	15	25
51	44	36	62	46	42	41	64	56	0.632	0.751	0.419	0.407	57	28	40	33	55	45	62	44	40	40	41	37	24
52	81	60	70	81	85	60	70	84	0.604	0.73	0.192	0.506	75	51	84	70	94	30	75	70	70	20	85	62	34
53	44	51	57	41	51	51	42	51	0.563	0.068	0.57	0.424	70	81	60	41	51	13	51	29	54	20	51	26	47
54	51	51	51	51	51	51	48	50	0.149	0.504	0.293	0.913	77	63	64	80	76	71	69	68	86	58	73	11	10
55	62	69	61	64	63	60	64	63	0.951	0.021	0.621	0.307	62	66	40	42	65	56	61	61	85	4	56	32	51
56	61	73	93	39	41	59	92	29	0.704	0.617	0.093	0.785	62	71	92	30	40	71	95	20	42	60	90	29	41
57	84	83	55	42	86	74	54	44	0.852	0.238	0.476	0.423	81	62	57	52	91	75	47	39	81	16	47	41	55
58	70	90	70	55	70	85	65	45	0.313	0.801	0.228	0.396	70	75	80	60	75	85	65	40	71	29	75	61	65
59	73	50	71	74	74	40	71	71	0.276	0.862	0.514	0.461	74	71	60	40	75	40	80	71	70	23	67	61	65
60	73	64	29	67	62	76	71	65	0.842	0.365	0.724	0.318	66	67	82	83	77	87	91	69	89	84	91	62	70
61	88	78	66	67	62	76	72	77	0.708	0.694	0.801	0.617	73	70	76	77	77	81	67	71	78	74	73	75	74
62	89	33	60	68	89	21	58	72	0.797	0.262	0.538	0.579	83	67	70	65	90	0	60	69	84	20	50	61	60
63	20	69	80	95	20	70	85	96	0.813	0	0.821	0.89	77	66	71	66	9	40	70	92	71	18	10	80	72
64	85	60	56	44	80	75	68	57	0.421	0.68	0.614	0.673	70	78	32	34	95	74	25	39	66	40	30	54	28
65	80	80	50	50	81	80	51	50	0.906	0.224	0.504	0.435	61	62	61	62	81	81	30	39	85	20	51	43	61
66	42	56	59	87	69	71	81	91	0.368	0.841	0.28	0.71	65	77	88	19	50	44	71	93	66	21	84	21	35
67	97	68	50	14	95	64	41	88	0.182	0.983	0.49	0.97	71	97	28	95	96	70	43	8	86	3	46	2	51
68	54	51	53	56	50	52	51	51	0.165	0.885	0.41	0.703	70	74	53	61	67	49	55	42	72	16	60	27	0
69	96	86	90	91	91	87	91	92	0.397	0.18	0.37	0.511	92	81	92	92	96	0	85	86	96	66	88	76	51
70	92	57	46	55	90	56	45	55	0.755	0.317	0.735	0.327	76	70	66	70	90	58	44	55	76	30	66	30	20
71	60	54	29	20	67	45	38	41	0.548	0.548	1	0	90	9	97	97	70	51	19	0	71	60	96	0	71
72	100	100	51	69	100	94	51	71	1	1	0.511	1	100	100	51	27	100	96	51	61	99	82	51	34	100
73	99	73	66	41	93	71	58	41	0.048	0.918	0.215	0.877	93	100	62	88	96	33	66	57	96	18	75	4	63
74	70	91	40	30	65	80	35	40	0.565	0.641	0.421	0.421	55	60	55	60	70	85	44	33	45	30	63	54	62
75	45	42	11	95	58	48	84	97	0.408	0.662	0.007	0.945	62	41	96	82	55	45	5	94	58	34	93	5	34
76	88	24	66	55	92	35	68	53	0.511	0	0.511	0.437	83	36	79	59	93	13	77	59	92	0	80	55	41
77	72	98	43	83	79	95	60	81	0.594	0.959	0.041	0.773	83	98	83	70	85	97	68	80	63	39	91	60	74
78	84	41	43	72	82	56	40	69	0.341	0.434	0.625	0.63	58	58	58	61	63	42	41	70	69	62	34	42	56
79	14	89	66	64	17	87	69	62	0.089	0.955	0.646	0.734	74	89	27	72	11	84	56	60	75	10	29	26	5
80	65	45	75	70	60	55	65	60	0.048	1	0.224	0.555	95	60	75	56	95	30	80	61	99	0	76	32	8
81	72	83	25	54	71	81	28	37	0.428	0.496	0.635	0.218	69	50	72	67	74	85	15	34	62	30	56	29	65
82	65	67	82	61	60	54	90	65	0.318	0.662	0.62	0.52	52	73	72	68	63	51	69	61	55	59	82	65	40
83	61	59	60	37	69	56	66	40	0.676	0.321	0.721	0.661	63	64	51	40	60	35	64	33	84	38	84	33	19
84	80	80	80	80	80	80	80	80	0	1	0	1	80	80	80	80	50	50	50	50	86	0	87	0	20
85	60	42	65	62	42	59	65	45	0.235	0.441	0.817	0.593	76	59	79	37	45	55	57	36	66	56	59	51	37
86	54	51	51	53	54	50	55	51	0.554	0.432	0.475	0.511	56	54	51	51	63	50	51	49	56	51	27	51	50
87	70	89	61	29	60	91	60	30	0.763	0.093	0.559	0.493	71	80	80	40	65	90	61	9	71	19	68	40	30
88	51	20	33	51	20	11	29	28	0.849	0.131	0.701	0.311	81	20	40	68	71	0	66	60	83	0	72	41	50
89	85	40	98	23	73	33	97	33	0.896	0.279	0.965	0.085	82	32	95	46	92	31	98	22	86	28	98	12	71
90	20	80	43	68	77	67	36	75	0.039	0.939	0.538	0.893	85	89	27	64	39	65	58	55	91	12	28	15	31
91	80	88	45	45	75	78	50	45	0.234	0.644	0.156	0.724	60	45	70	70	90	78	40	20	75	31	76	19	20
92	69	55	75	40	71	59	60	61	0.375	0.441	0.379	0.637	61	70	71	72	71	72	85	9	65	56	82	10	50
93	86	66	90	78	89	76	81	72	0.025	0.999	0.085	0.848	91	88	90	81	95	1	87	60	93	10	87	20	77
94	75	75	60	50	75	87	70	80	0.714	0.132	0.756	0.031	87	19	85	92	75	66	50	50	81	18	76	8	7
95	84	30	87	78	57	28	65	76	0.572	0.346	0.093	0.948	68	42	67	16	59	19	73	26	34	12	63	43	75
96	92	16	86	26	97	0	95	64	0.918	0.103	1	0.723	12	0	84	28	12	0	94	68	32	14	93	65	92
97	45	30	85	92	41	36	83	90	0.444	0.259	0.021	0.808	71	60	80	79	60	29	80	81	67	30	82	61	65
98	65	64	30	84	59	65	51	80	0.318	0.2	0.055	0.907	69	61	92	92	63	72	41	80	78	70	89	10	35
99	51	51	51	50	51	51	51	51	0	1	0.494	1	90	64	38	50	51	51	51	50	90	6	70	10	50
100	65	71	60	80	60	70	40	80	0.799	0.044	0.966	0.041	80	75	85	80	50	60	50	75	71	19	92	9	60
101	45	62	59	0	62	57	60	46	0.662	0.396	0.069	0.931	39	60	64	66	17	60	81	6	21	62	78	0	65
102
103
104
105
106
107
108
109
110
111
112
113
114
115
116
117
118
119
120
121
122
123
124
125
126
127
128
129
130
131
132
133
134
135
136
137
138
139
140
141
142
143
144
145
146
147
148
149
150
151
152
153
154
155
156
157
158
159
160
161
162
163
164
165
166
167
168
169
170
171
172
173
174
175
176
177
178
179
180
181
182
183
184
185
186
